# Supplementary material for: Identification of a cuproptosis-related lncRNA signature to predict the prognosis and immune landscape of head and neck squamous cell carcinoma
Source: Front Oncol. 2022 Dec 9;12:983956. doi: 10.3389/fonc.2022.983956 (PMC9780454; doi:10.3389/fonc.2022.983956)
Supplement: Supplementary file 3 [file Table_1.xls]

## Sheet: Sheet1
Set	Class	Sub_Class	Count	LncRNA	Simpson	P-value	FDR	Bonferroni	Jaccard	%	Input_number
HNSC	Survival	_	6	AC087500.1;AC108010.1;MIR9-3HG;SNHG16;KLF3-AS1;AL132800.1	0.5	2.57e-07	8.48e-06	8.48e-06	0.00391	6/1530	12
ACC	Survival	_	6	AL160314.2;MIR9-3HG;SNHG16;KLF3-AS1;SNHG6;DLGAP1-AS2	0.5	1.42e-05	0.000234	0.000469	0.00196	6/3054	12
KIRC	Survival	_	5	AC087500.1;SNHG16;AL132800.1;SNHG6;DLGAP1-AS2	0.417	0.000785	0.00864	0.0259	0.00125	5/3997	12
KICH	Survival	_	4	AL160314.2;SNHG16;SNHG6;DLGAP1-AS2	0.333	0.00192	0.0145	0.0634	0.00142	4/2806	12
LGG	Survival	_	5	AL160314.2;MIR9-3HG;KLF3-AS1;SNHG6;DLGAP1-AS2	0.417	0.0022	0.0145	0.0726	0.000995	5/5017	12
THCA	Survival	_	3	AL591043.2;AL132800.1;DLGAP1-AS2	0.25	0.00292	0.0161	0.0964	0.00204	3/1465	12
SARC	Survival	_	3	SNHG16;PPP3CB-AS1;SNHG6	0.25	0.00355	0.0167	0.117	0.0019	3/1571	12
UVM	Survival	_	3	SNHG16;SNHG6;DLGAP1-AS2	0.25	0.00879	0.0363	0.29	0.00137	3/2175	12
PCPG	Survival	_	2	MIR9-3HG;AL591043.2	0.167	0.0101	0.037	0.333	0.00261	2/757	12
COAD	Survival	_	2	MIR9-3HG;SNHG16	0.167	0.0128	0.0387	0.422	0.00231	2/856	12
PRAD	Survival	_	2	MIR9-3HG;SNHG16	0.167	0.0129	0.0387	0.426	0.0023	2/858	12
PAAD	Survival	_	3	AC087500.1;AL160314.2;AL591043.2	0.25	0.0247	0.0679	0.815	0.000938	3/3191	12
MESO	Survival	_	2	AC087500.1;AL132800.1	0.167	0.0484	0.123	1	0.00114	2/1749	12
Head_and_Neck_squamous_cell_carcinoma_Stage_II(75)VSHead_and_Neck_squamous_cell_carcinoma_(adjacent_normal)(43)	Cancer_Phenotype	Squamous_cell_carcinoma_of_the_head_and_neck	2	SNHG16;SNHG6	0.167	0.00986	0.0412	0.0789	0.00265	2/746	12
Head_and_Neck_squamous_cell_carcinoma_Stage_III(76)VSHead_and_Neck_squamous_cell_carcinoma_(adjacent_normal)(43)	Cancer_Phenotype	Squamous_cell_carcinoma_of_the_head_and_neck	2	SNHG16;SNHG6	0.167	0.0103	0.0412	0.0824	0.00258	2/765	12
Head_and_Neck_squamous_cell_carcinoma_Stage_IVA(253)VSHead_and_Neck_squamous_cell_carcinoma_Stage_I(27)	Cancer_Phenotype	Squamous_cell_carcinoma_of_the_head_and_neck	1	SNHG16	0.0833	0.0207	0.0451	0.166	0.00885	1/102	12
Head_and_Neck_squamous_cell_carcinoma_Stage_IVA(253)VSHead_and_Neck_squamous_cell_carcinoma_(adjacent_normal)(43)	Cancer_Phenotype	Squamous_cell_carcinoma_of_the_head_and_neck	2	SNHG16;SNHG6	0.167	0.0245	0.0451	0.196	0.00164	2/1206	12
Head_and_Neck_squamous_cell_carcinoma_Stage_IVA(253)VSHead_and_Neck_squamous_cell_carcinoma_Stage_IVB(12)	Cancer_Phenotype	Squamous_cell_carcinoma_of_the_head_and_neck	1	SNHG16	0.0833	0.0282	0.0451	0.226	0.00667	1/139	12
Gonadal_mitotic_phase_fetal_germ_cell	Cell_Marker	_	2	SNHG16;DLGAP1-AS2	0.286	8.11e-07	5.43e-05	5.43e-05	0.118	2/7	12
Mitotic_fetal_germ_cell	Cell_Marker	_	2	SNHG16;DLGAP1-AS2	0.167	8.9e-06	0.000298	0.000596	0.0625	2/22	12
Leydig_cell	Cell_Marker	_	1	SNHG16	0.0833	0.00348	0.0652	0.233	0.0357	1/17	12
Ciliated_epithelial_cell	Cell_Marker	_	1	KLF3-AS1	0.0833	0.00389	0.0652	0.261	0.0333	1/19	12
Multilymphoid_progenitor_cell	Cell_Marker	_	1	SNHG6	0.0833	0.00879	0.118	0.589	0.0185	1/43	12
SLC16A7+_cell	Cell_Marker	_	1	DLGAP1-AS2	0.0833	0.0213	0.238	1	0.00862	1/105	12
Nutlin-3	Drug	LncMap	3	SNHG16;SNHG6;DLGAP1-AS2	0.25	0.00389	0.0934	0.0934	0.00184	3/1622	12
AEW541	Drug	LncMap	2	SNHG6;DLGAP1-AS2	0.167	0.0326	0.269	0.782	0.00141	2/1408	12
Nilotinib	Drug	LncMap	2	SNHG6;DLGAP1-AS2	0.167	0.0359	0.269	0.862	0.00134	2/1483	12
sample_02_224_Cell_line_P12-ICHIKAWA	Enhancer	ROSE_Overlap	3	SNHG16;SNHG6;DLGAP1-AS2	0.25	0.00476	0.649	1	0.00171	3/1744	12
sample_02_329_Stem_cell_H9_primed	Enhancer	ROSE_Overlap	2	SNHG16;DLGAP1-AS2	0.167	0.00655	0.649	1	0.00326	2/603	12
sample_01_020_Primary_cell_B-cell	Enhancer	ROSE_Overlap	3	SNHG16;SNHG6;DLGAP1-AS2	0.25	0.011	0.649	1	0.00126	3/2363	12
sample_02_401_Cell_line_SUM159PT-T47D	Enhancer	ROSE_Overlap	3	SNHG16;SNHG6;DLGAP1-AS2	0.25	0.0117	0.649	1	0.00124	3/2411	12
sample_02_128_Cell_line_ALL-SIL	Enhancer	ROSE_Overlap	3	SNHG16;SNHG6;DLGAP1-AS2	0.25	0.0128	0.649	1	0.0012	3/2496	12
sample_00_007_Primary_cell_naive_thymus-derived_CD4-positive,_alpha-beta_T_cell	Enhancer	ROSE_Overlap	3	SNHG16;SNHG6;DLGAP1-AS2	0.25	0.0145	0.649	1	0.00115	3/2611	12
sample_01_030_Cell_line_GM12878	Enhancer	ROSE_Overlap	3	SNHG16;SNHG6;DLGAP1-AS2	0.25	0.0154	0.649	1	0.00112	3/2676	12
sample_02_154_Cell_line_U87_EGFRvIII_shSCR_FBS	Enhancer	ROSE_Overlap	1	DLGAP1-AS2	0.0833	0.0161	0.649	1	0.0111	1/79	12
sample_02_255_Cell_line_MOLM13	Enhancer	ROSE_Overlap	3	SNHG16;SNHG6;DLGAP1-AS2	0.25	0.0168	0.649	1	0.00108	3/2763	12
sample_02_213_Cell_line_Raji_JQ1	Enhancer	ROSE_Overlap	3	SNHG16;SNHG6;DLGAP1-AS2	0.25	0.0175	0.649	1	0.00107	3/2802	12
sample_02_320_Cell_line_MO1043_ICN1_HA_H3K27Ac_a	Enhancer	ROSE_Overlap	3	SNHG16;SNHG6;DLGAP1-AS2	0.25	0.0179	0.649	1	0.00106	3/2827	12
sample_02_335_Cell_line_MOLM14_CA25_12	Enhancer	ROSE_Overlap	3	SNHG16;SNHG6;DLGAP1-AS2	0.25	0.0192	0.649	1	0.00103	3/2902	12
sample_02_381_Primary_cell_purified_cardiomyocyte_WT	Enhancer	ROSE_Overlap	3	SNHG16;SNHG6;DLGAP1-AS2	0.25	0.0194	0.649	1	0.00103	3/2914	12
sample_01_043_Cell_line_KOPT-K1	Enhancer	ROSE_Overlap	3	SNHG16;SNHG6;DLGAP1-AS2	0.25	0.0195	0.649	1	0.00102	3/2921	12
sample_02_331_Cell_line_MOLM14_untreated	Enhancer	ROSE_Overlap	3	SNHG16;SNHG6;DLGAP1-AS2	0.25	0.0202	0.649	1	0.00101	3/2961	12
sample_02_333_Cell_line_MOLM14_DMSO_10	Enhancer	ROSE_Overlap	3	SNHG16;SNHG6;DLGAP1-AS2	0.25	0.0203	0.649	1	0.00101	3/2963	12
sample_02_399_Cell_line_SUM159PT-BT-474	Enhancer	ROSE_Overlap	3	SNHG16;SNHG6;DLGAP1-AS2	0.25	0.0214	0.649	1	0.000988	3/3026	12
sample_02_223_Cell_line_MOLT4_1	Enhancer	ROSE_Overlap	2	SNHG16;DLGAP1-AS2	0.167	0.0217	0.649	1	0.00175	2/1130	12
sample_02_394_Cell_line_T-47D_2	Enhancer	ROSE_Overlap	3	SNHG16;SNHG6;DLGAP1-AS2	0.25	0.0228	0.649	1	0.000966	3/3097	12
sample_02_144_Cell_line_MV411_DMSO	Enhancer	ROSE_Overlap	3	SNHG16;SNHG6;DLGAP1-AS2	0.25	0.0261	0.662	1	0.000917	3/3262	12
sample_02_337_Cell_line_MV411_untreat	Enhancer	ROSE_Overlap	3	SNHG16;SNHG6;DLGAP1-AS2	0.25	0.0262	0.662	1	0.000916	3/3266	12
sample_02_256_Cell_line_MV411	Enhancer	ROSE_Overlap	3	SNHG16;SNHG6;DLGAP1-AS2	0.25	0.0298	0.662	1	0.000872	3/3433	12
sample_02_382_Primary_cell_purified_cardiomyocyte_G296S_mutants	Enhancer	ROSE_Overlap	3	SNHG16;SNHG6;DLGAP1-AS2	0.25	0.0302	0.662	1	0.000868	3/3449	12
sample_02_031_Cell_line_Jurkat	Enhancer	ROSE_Overlap	3	SNHG16;SNHG6;DLGAP1-AS2	0.25	0.0303	0.662	1	0.000867	3/3451	12
sample_02_332_Cell_line_MOLM14_DMSO_9	Enhancer	ROSE_Overlap	3	SNHG16;SNHG6;DLGAP1-AS2	0.25	0.0308	0.662	1	0.000862	3/3473	12
sample_02_334_Cell_line_MOLM14_CA25_11	Enhancer	ROSE_Overlap	3	SNHG16;SNHG6;DLGAP1-AS2	0.25	0.0318	0.662	1	0.00085	3/3519	12
sample_02_050_Cell_line_BJ	Enhancer	ROSE_Overlap	2	SNHG6;DLGAP1-AS2	0.167	0.0371	0.677	1	0.00132	2/1510	12
sample_02_247_Cell_line_MOLT4_2	Enhancer	ROSE_Overlap	3	SNHG16;SNHG6;DLGAP1-AS2	0.25	0.0379	0.677	1	0.000795	3/3765	12
sample_02_390_Primary_cell_CD19+_B_cells	Enhancer	ROSE_Overlap	1	DLGAP1-AS2	0.0833	0.0391	0.677	1	0.00488	1/194	12
sample_02_416_Stem_cell_H9_Het	Enhancer	ROSE_Overlap	1	DLGAP1-AS2	0.0833	0.0425	0.677	1	0.0045	1/211	12
sample_02_008_Cell_line_786-O_empty_vector	Enhancer	ROSE_Overlap	2	SNHG16;DLGAP1-AS2	0.167	0.0429	0.677	1	0.00122	2/1636	12
sample_02_170_Cell_line_LNCaP_R1881_DOX	Enhancer	ROSE_Overlap	3	SNHG16;SNHG6;DLGAP1-AS2	0.25	0.0444	0.677	1	0.000747	3/4008	12
sample_02_271_Cell_line_20431713N	Enhancer	ROSE_Overlap	1	DLGAP1-AS2	0.0833	0.0462	0.677	1	0.00415	1/230	12
sample_02_246_Cell_line_MCF-7_estradiol	Enhancer	ROSE_Overlap	2	SNHG16;DLGAP1-AS2	0.167	0.0484	0.677	1	0.00114	2/1749	12
sample_02_063_Primary_cell_Keratinocytes	Enhancer	ROSE_Overlap	3	SNHG16;SNHG6;DLGAP1-AS2	0.25	0.0498	0.677	1	0.000714	3/4194	12
THCA	EQTL	Common_Trans	3	PPP3CB-AS1;SNHG6;DLGAP1-AS2	0.25	0.00233	0.0722	0.0722	0.0022	3/1353	12
OV	EQTL	Common_Cis	4	SNHG16;KLF3-AS1;PPP3CB-AS1;DLGAP1-AS2	0.333	0.00397	0.0843	0.127	0.00117	4/3423	12
READ	EQTL	Common_Cis	2	SNHG16;SNHG6	0.167	0.00527	0.0843	0.169	0.00364	2/539	12
OV	EQTL	GWAS_Cis	2	KLF3-AS1;DLGAP1-AS2	0.167	0.0143	0.347	0.458	0.00219	2/905	12
BRCA	EQTL	Common_Cis	5	SNHG16;KLF3-AS1;PPP3CB-AS1;SNHG6;DLGAP1-AS2	0.417	0.0175	0.149	0.56	0.000615	5/8124	12
LUSC	EQTL	Common_Cis	4	SNHG16;KLF3-AS1;PPP3CB-AS1;DLGAP1-AS2	0.333	0.0216	0.149	0.691	0.000719	4/5556	12
COAD	EQTL	GWAS_Cis	2	KLF3-AS1;DLGAP1-AS2	0.167	0.0217	0.347	0.694	0.00175	2/1131	12
LIHC	EQTL	Common_Cis	3	SNHG16;KLF3-AS1;SNHG6	0.25	0.0276	0.149	0.883	0.000898	3/3333	12
UCEC	EQTL	Common_Cis	2	KLF3-AS1;PPP3CB-AS1	0.167	0.0292	0.149	0.934	0.0015	2/1327	12
COAD	EQTL	Common_Cis	3	SNHG16;KLF3-AS1;DLGAP1-AS2	0.25	0.0327	0.149	1	0.000841	3/3558	12
HNSC	EQTL	GWAS_Cis	2	SNHG16;KLF3-AS1	0.167	0.0438	0.467	1	0.0012	2/1655	12
PRAD	EQTL	Common_Trans	2	PPP3CB-AS1;DLGAP1-AS2	0.167	0.0453	0.702	1	0.00118	2/1686	12
BLCA	EQTL	Common_Cis	3	SNHG16;KLF3-AS1;PPP3CB-AS1	0.25	0.0463	0.185	1	0.000734	3/4077	12
hsa-miR-126-5p	MicroRNA	lncbase	3	SNHG16;KLF3-AS1;SNHG6	0.25	1.26e-05	0.012	0.012	0.0127	3/228	12
hsa-miR-3613-3p	MicroRNA	lncbase	2	SNHG16;SNHG6	0.167	5.91e-05	0.0242	0.0564	0.0303	2/56	12
hsa-miR-548n	MicroRNA	lncbase	2	SNHG16;SNHG6	0.167	0.000103	0.0242	0.0983	0.0238	2/74	12
hsa-miR-222-5p	MicroRNA	lncbase	2	SNHG16;SNHG6	0.167	0.000106	0.0242	0.101	0.0235	2/75	12
hsa-miR-550a-3p	MicroRNA	lncbase	2	SNHG16;SNHG6	0.167	0.000127	0.0242	0.121	0.0217	2/82	12
hsa-miR-421	MicroRNA	lncbase	2	SNHG16;SNHG6	0.167	0.000193	0.0307	0.184	0.018	2/101	12
hsa-miR-769-3p	MicroRNA	lncbase	2	SNHG16;SNHG6	0.167	0.00025	0.032	0.239	0.016	2/115	12
hsa-miR-193b-3p	MicroRNA	lncbase	2	SNHG16;SNHG6	0.167	0.000268	0.032	0.256	0.0155	2/119	12
hsa-miR-4484	MicroRNA	lncbase	1	SNHG16	0.5	0.00041	0.0404	0.391	0.0769	1/2	12
hsa-miR-30d-3p	MicroRNA	lncbase	2	SNHG16;SNHG6	0.167	0.000424	0.0404	0.404	0.0125	2/150	12
hsa-miR-30a-3p	MicroRNA	lncbase	2	SNHG16;SNHG6	0.167	0.000525	0.0443	0.501	0.0113	2/167	12
hsa-miR-30e-3p	MicroRNA	lncbase	2	SNHG16;SNHG6	0.167	0.000557	0.0443	0.531	0.011	2/172	12
hsa-miR-5680	MicroRNA	lncbase	1	SNHG16	0.333	0.000616	0.0452	0.588	0.0714	1/3	12
hsa-miR-942-3p	MicroRNA	lncbase	1	SNHG16	0.25	0.000821	0.0546	0.783	0.0667	1/4	12
hsa-miR-101-3p	MicroRNA	lncbase	2	SNHG16;SNHG6	0.167	0.000949	0.0546	0.905	0.00851	2/225	12
hsa-miR-137	MicroRNA	lncbase	2	SNHG16;SNHG6	0.167	0.00102	0.0546	0.973	0.00823	2/233	12
hsa-miR-7850-5p	MicroRNA	lncbase	1	SNHG16	0.2	0.00103	0.0546	0.983	0.0625	1/5	12
hsa-miR-4485-3p	MicroRNA	lncbase	1	SNHG6	0.2	0.00103	0.0546	0.983	0.0625	1/5	12
hsa-miR-3174	MicroRNA	lncbase	1	SNHG16	0.143	0.00144	0.0687	1	0.0556	1/7	12
hsa-miR-567	MicroRNA	lncbase	1	SNHG16	0.143	0.00144	0.0687	1	0.0556	1/7	12
hsa-miR-611	MicroRNA	lncbase	1	SNHG16	0.125	0.00164	0.0711	1	0.0526	1/8	12
hsa-miR-135b-3p	MicroRNA	lncbase	1	SNHG16	0.125	0.00164	0.0711	1	0.0526	1/8	12
hsa-miR-617	MicroRNA	lncbase	1	SNHG16	0.111	0.00185	0.0767	1	0.05	1/9	12
hsa-miR-7977	MicroRNA	lncbase	1	SNHG16	0.1	0.00205	0.0782	1	0.0476	1/10	12
hsa-miR-564	MicroRNA	lncbase	1	SNHG16	0.1	0.00205	0.0782	1	0.0476	1/10	12
hsa-miR-195-5p	MicroRNA	lncbase	2	SNHG16;KLF3-AS1	0.167	0.00227	0.0833	1	0.00556	2/350	12
hsa-miR-15b-5p	MicroRNA	lncbase	2	SNHG16;KLF3-AS1	0.167	0.00237	0.0836	1	0.00543	2/358	12
hsa-miR-15a-5p	MicroRNA	lncbase	2	SNHG16;KLF3-AS1	0.167	0.00253	0.0836	1	0.00526	2/370	12
hsa-miR-16-5p	MicroRNA	lncbase	2	SNHG16;KLF3-AS1	0.167	0.00254	0.0836	1	0.00525	2/371	12
hsa-miR-212-3p	MicroRNA	starbase	1	SNHG16	0.0833	0.00287	0.0533	0.795	0.04	1/14	12
hsa-miR-132-3p	MicroRNA	starbase	1	SNHG16	0.0833	0.00287	0.0533	0.795	0.04	1/14	12
hsa-miR-183-5p	MicroRNA	starbase	1	SNHG16	0.0833	0.00307	0.0533	0.85	0.0385	1/15	12
hsa-miR-146a-5p	MicroRNA	starbase	1	SNHG16	0.0833	0.00328	0.0533	0.909	0.037	1/16	12
hsa-miR-190b	MicroRNA	starbase	1	SNHG16	0.0833	0.00328	0.0533	0.909	0.037	1/16	12
hsa-miR-488-3p	MicroRNA	starbase	1	SNHG16	0.0833	0.00328	0.0533	0.909	0.037	1/16	12
hsa-miR-505-3p	MicroRNA	starbase	1	SNHG16	0.0833	0.00348	0.0533	0.964	0.0357	1/17	12
hsa-miR-146b-5p	MicroRNA	starbase	1	SNHG16	0.0833	0.00348	0.0533	0.964	0.0357	1/17	12
hsa-miR-190a-5p	MicroRNA	starbase	1	SNHG16	0.0833	0.00348	0.0533	0.964	0.0357	1/17	12
hsa-miR-490-3p	MicroRNA	starbase	1	SNHG16	0.0833	0.00389	0.0533	1	0.0333	1/19	12
hsa-miR-101-3p	MicroRNA	starbase	1	SNHG6	0.0833	0.00389	0.0533	1	0.0333	1/19	12
hsa-miR-196b-5p	MicroRNA	starbase	1	SNHG16	0.0833	0.00389	0.0533	1	0.0333	1/19	12
hsa-miR-196a-5p	MicroRNA	starbase	1	SNHG16	0.0833	0.00389	0.0533	1	0.0333	1/19	12
hsa-miR-548z	MicroRNA	lncbase	1	SNHG6	0.0833	0.0043	0.137	1	0.0312	1/21	12
hsa-miR-140-5p	MicroRNA	starbase	1	SNHG16	0.0833	0.00471	0.0533	1	0.0294	1/23	12
hsa-miR-205-5p	MicroRNA	starbase	1	SNHG16	0.0833	0.00492	0.0533	1	0.0286	1/24	12
hsa-miR-506-3p	MicroRNA	starbase	1	SNHG16	0.0833	0.00532	0.0533	1	0.027	1/26	12
hsa-miR-124-3p	MicroRNA	starbase	1	SNHG16	0.0833	0.00532	0.0533	1	0.027	1/26	12
hsa-miR-31-5p	MicroRNA	starbase	1	SNHG16	0.0833	0.00553	0.0533	1	0.0263	1/27	12
hsa-miR-144-5p	MicroRNA	lncbase	1	SNHG16	0.0833	0.00553	0.165	1	0.0263	1/27	12
hsa-miR-200c-5p	MicroRNA	lncbase	1	SNHG6	0.0833	0.00553	0.165	1	0.0263	1/27	12
hsa-miR-182-5p	MicroRNA	starbase	1	SNHG16	0.0833	0.00573	0.0533	1	0.0256	1/28	12
hsa-miR-1267	MicroRNA	lncbase	1	SNHG16	0.0833	0.00573	0.166	1	0.0256	1/28	12
hsa-miR-200a-3p	MicroRNA	starbase	1	SNHG16	0.0833	0.00594	0.0533	1	0.025	1/29	12
hsa-miR-141-3p	MicroRNA	starbase	1	SNHG16	0.0833	0.00614	0.0533	1	0.0244	1/30	12
hsa-miR-128-3p	MicroRNA	starbase	1	SNHG16	0.0833	0.00635	0.0533	1	0.0238	1/31	12
hsa-miR-4708-3p	MicroRNA	lncbase	1	SNHG16	0.0833	0.00635	0.175	1	0.0238	1/31	12
hsa-miR-216a-5p	MicroRNA	starbase	1	SNHG16	0.0833	0.00655	0.0533	1	0.0233	1/32	12
hsa-miR-1243	MicroRNA	lncbase	1	SNHG16	0.0833	0.00655	0.175	1	0.0233	1/32	12
hsa-miR-628-3p	MicroRNA	lncbase	1	SNHG16	0.0833	0.00675	0.175	1	0.0227	1/33	12
hsa-miR-660-5p	MicroRNA	lncbase	1	SNHG16	0.0833	0.00696	0.175	1	0.0222	1/34	12
hsa-miR-1283	MicroRNA	lncbase	1	SNHG6	0.0833	0.00696	0.175	1	0.0222	1/34	12
hsa-miR-4500	MicroRNA	starbase	1	SNHG16	0.0833	0.00716	0.0533	1	0.0217	1/35	12
hsa-miR-335-5p	MicroRNA	lncbase	1	SNHG16	0.0833	0.00716	0.175	1	0.0217	1/35	12
hsa-let-7c-5p	MicroRNA	starbase	1	SNHG16	0.0833	0.00737	0.0533	1	0.0213	1/36	12
hsa-miR-98-5p	MicroRNA	starbase	1	SNHG16	0.0833	0.00737	0.0533	1	0.0213	1/36	12
hsa-let-7a-5p	MicroRNA	starbase	1	SNHG16	0.0833	0.00737	0.0533	1	0.0213	1/36	12
hsa-let-7f-5p	MicroRNA	starbase	1	SNHG16	0.0833	0.00737	0.0533	1	0.0213	1/36	12
hsa-let-7d-5p	MicroRNA	starbase	1	SNHG16	0.0833	0.00737	0.0533	1	0.0213	1/36	12
hsa-let-7e-5p	MicroRNA	starbase	1	SNHG16	0.0833	0.00737	0.0533	1	0.0213	1/36	12
hsa-let-7b-5p	MicroRNA	starbase	1	SNHG16	0.0833	0.00737	0.0533	1	0.0213	1/36	12
hsa-let-7i-5p	MicroRNA	starbase	1	SNHG16	0.0833	0.00737	0.0533	1	0.0213	1/36	12
hsa-miR-4458	MicroRNA	starbase	1	SNHG16	0.0833	0.00737	0.0533	1	0.0213	1/36	12
hsa-let-7g-5p	MicroRNA	starbase	1	SNHG16	0.0833	0.00737	0.0533	1	0.0213	1/36	12
hsa-miR-4525	MicroRNA	lncbase	1	SNHG16	0.0833	0.00737	0.176	1	0.0213	1/36	12
hsa-miR-421	MicroRNA	starbase	1	SNHG16	0.0833	0.00757	0.0533	1	0.0208	1/37	12
hsa-miR-577	MicroRNA	lncbase	1	SNHG16	0.0833	0.00757	0.176	1	0.0208	1/37	12
hsa-miR-544a	MicroRNA	starbase	1	SNHG16	0.0833	0.00777	0.0533	1	0.0204	1/38	12
hsa-miR-1207-5p	MicroRNA	lncbase	1	SNHG16	0.0833	0.00818	0.182	1	0.0196	1/40	12
hsa-miR-1297	MicroRNA	starbase	1	SNHG6	0.0833	0.00838	0.0533	1	0.0192	1/41	12
hsa-miR-429	MicroRNA	lncbase	1	SNHG16	0.0833	0.00838	0.182	1	0.0192	1/41	12
hsa-miR-26a-5p	MicroRNA	starbase	1	SNHG6	0.0833	0.00859	0.0533	1	0.0189	1/42	12
hsa-miR-26b-5p	MicroRNA	starbase	1	SNHG6	0.0833	0.00859	0.0533	1	0.0189	1/42	12
hsa-miR-4465	MicroRNA	starbase	1	SNHG6	0.0833	0.00859	0.0533	1	0.0189	1/42	12
hsa-miR-561-3p	MicroRNA	lncbase	1	SNHG16	0.0833	0.00859	0.182	1	0.0189	1/42	12
hsa-miR-490-3p	MicroRNA	lncbase	1	SNHG6	0.0833	0.00859	0.182	1	0.0189	1/42	12
hsa-miR-23c	MicroRNA	starbase	1	SNHG16	0.0833	0.009	0.0533	1	0.0182	1/44	12
hsa-miR-23a-3p	MicroRNA	starbase	1	SNHG16	0.0833	0.009	0.0533	1	0.0182	1/44	12
hsa-miR-23b-3p	MicroRNA	starbase	1	SNHG16	0.0833	0.009	0.0533	1	0.0182	1/44	12
hsa-miR-615-3p	MicroRNA	lncbase	1	SNHG16	0.0833	0.009	0.183	1	0.0182	1/44	12
hsa-miR-1293	MicroRNA	lncbase	1	SNHG16	0.0833	0.009	0.183	1	0.0182	1/44	12
hsa-miR-935	MicroRNA	lncbase	1	SNHG16	0.0833	0.0092	0.183	1	0.0179	1/45	12
hsa-miR-455-3p	MicroRNA	lncbase	1	SNHG16	0.0833	0.00961	0.183	1	0.0172	1/47	12
hsa-miR-548l	MicroRNA	lncbase	1	SNHG6	0.0833	0.00961	0.183	1	0.0172	1/47	12
hsa-miR-302e	MicroRNA	starbase	1	SNHG16	0.0833	0.00981	0.0533	1	0.0169	1/48	12
hsa-miR-548d-3p	MicroRNA	lncbase	1	SNHG6	0.0833	0.00981	0.184	1	0.0169	1/48	12
hsa-miR-520b	MicroRNA	starbase	1	SNHG16	0.0833	0.0102	0.0533	1	0.0164	1/50	12
hsa-miR-520c-3p	MicroRNA	starbase	1	SNHG16	0.0833	0.0102	0.0533	1	0.0164	1/50	12
hsa-miR-520e	MicroRNA	starbase	1	SNHG16	0.0833	0.0102	0.0533	1	0.0164	1/50	12
hsa-miR-520a-3p	MicroRNA	starbase	1	SNHG16	0.0833	0.0102	0.0533	1	0.0164	1/50	12
hsa-miR-373-3p	MicroRNA	starbase	1	SNHG16	0.0833	0.0102	0.0533	1	0.0164	1/50	12
hsa-miR-372-3p	MicroRNA	starbase	1	SNHG16	0.0833	0.0104	0.0533	1	0.0161	1/51	12
hsa-miR-302b-3p	MicroRNA	starbase	1	SNHG16	0.0833	0.0104	0.0533	1	0.0161	1/51	12
hsa-miR-302c-3p	MicroRNA	starbase	1	SNHG16	0.0833	0.0104	0.0533	1	0.0161	1/51	12
hsa-miR-520d-3p	MicroRNA	starbase	1	SNHG16	0.0833	0.0104	0.0533	1	0.0161	1/51	12
hsa-miR-302d-3p	MicroRNA	starbase	1	SNHG16	0.0833	0.0104	0.0533	1	0.0161	1/51	12
hsa-miR-3199	MicroRNA	lncbase	1	SNHG16	0.0833	0.0104	0.191	1	0.0161	1/51	12
hsa-miR-302a-3p	MicroRNA	starbase	1	SNHG16	0.0833	0.0106	0.0534	1	0.0159	1/52	12
hsa-miR-4487	MicroRNA	lncbase	1	SNHG16	0.0833	0.011	0.191	1	0.0154	1/54	12
hsa-miR-34b-3p	MicroRNA	lncbase	1	SNHG16	0.0833	0.011	0.191	1	0.0154	1/54	12
hsa-miR-148b-5p	MicroRNA	lncbase	1	SNHG16	0.0833	0.011	0.191	1	0.0154	1/54	12
hsa-miR-876-3p	MicroRNA	lncbase	1	SNHG16	0.0833	0.0114	0.192	1	0.0149	1/56	12
hsa-miR-769-5p	MicroRNA	lncbase	1	SNHG16	0.0833	0.0118	0.192	1	0.0145	1/58	12
hsa-miR-93-5p	MicroRNA	starbase	1	SNHG16	0.0833	0.0122	0.0545	1	0.0141	1/60	12
hsa-miR-106b-5p	MicroRNA	starbase	1	SNHG16	0.0833	0.0122	0.0545	1	0.0141	1/60	12
hsa-miR-17-5p	MicroRNA	starbase	1	SNHG16	0.0833	0.0122	0.0545	1	0.0141	1/60	12
hsa-miR-20a-5p	MicroRNA	starbase	1	SNHG16	0.0833	0.0122	0.0545	1	0.0141	1/60	12
hsa-miR-106a-5p	MicroRNA	starbase	1	SNHG16	0.0833	0.0122	0.0545	1	0.0141	1/60	12
hsa-miR-20b-5p	MicroRNA	starbase	1	SNHG16	0.0833	0.0122	0.0545	1	0.0141	1/60	12
hsa-miR-519d-3p	MicroRNA	starbase	1	SNHG16	0.0833	0.0122	0.0545	1	0.0141	1/60	12
hsa-miR-2277-3p	MicroRNA	lncbase	1	SNHG16	0.0833	0.0122	0.192	1	0.0141	1/60	12
hsa-miR-485-5p	MicroRNA	starbase	1	SNHG16	0.0833	0.0125	0.055	1	0.0139	1/61	12
hsa-miR-652-5p	MicroRNA	lncbase	1	SNHG16	0.0833	0.0125	0.192	1	0.0139	1/61	12
hsa-miR-129-1-3p	MicroRNA	lncbase	1	SNHG16	0.0833	0.0127	0.192	1	0.0137	1/62	12
hsa-miR-532-5p	MicroRNA	lncbase	1	SNHG16	0.0833	0.0129	0.192	1	0.0135	1/63	12
hsa-miR-4326	MicroRNA	lncbase	1	SNHG16	0.0833	0.0129	0.192	1	0.0135	1/63	12
hsa-miR-642a-5p	MicroRNA	lncbase	1	SNHG16	0.0833	0.0131	0.192	1	0.0133	1/64	12
hsa-miR-212-3p	MicroRNA	lncbase	1	SNHG16	0.0833	0.0131	0.192	1	0.0133	1/64	12
hsa-miR-374b-3p	MicroRNA	lncbase	1	SNHG16	0.0833	0.0133	0.192	1	0.0132	1/65	12
hsa-miR-151a-5p	MicroRNA	lncbase	1	SNHG16	0.0833	0.0137	0.192	1	0.0128	1/67	12
hsa-miR-378i	MicroRNA	lncbase	1	SNHG16	0.0833	0.0141	0.192	1	0.0125	1/69	12
hsa-miR-1260b	MicroRNA	lncbase	1	SNHG16	0.0833	0.0143	0.192	1	0.0123	1/70	12
hsa-miR-31-5p	MicroRNA	lncbase	1	SNHG16	0.0833	0.0147	0.192	1	0.012	1/72	12
hsa-miR-3176	MicroRNA	lncbase	1	SNHG16	0.0833	0.0147	0.192	1	0.012	1/72	12
hsa-miR-873-3p	MicroRNA	lncbase	1	SNHG16	0.0833	0.0149	0.192	1	0.0119	1/73	12
hsa-miR-142-5p	MicroRNA	lncbase	1	SNHG6	0.0833	0.0149	0.192	1	0.0119	1/73	12
hsa-miR-193a-3p	MicroRNA	lncbase	1	SNHG16	0.0833	0.0153	0.192	1	0.0116	1/75	12
hsa-miR-1260a	MicroRNA	lncbase	1	SNHG16	0.0833	0.0155	0.192	1	0.0115	1/76	12
hsa-miR-378d	MicroRNA	lncbase	1	SNHG16	0.0833	0.0157	0.192	1	0.0114	1/77	12
hsa-miR-1254	MicroRNA	lncbase	1	SNHG16	0.0833	0.0157	0.192	1	0.0114	1/77	12
hsa-miR-196b-5p	MicroRNA	lncbase	1	SNHG16	0.0833	0.0157	0.192	1	0.0114	1/77	12
hsa-miR-181a-2-3p	MicroRNA	lncbase	1	SNHG16	0.0833	0.0161	0.192	1	0.0111	1/79	12
hsa-miR-641	MicroRNA	lncbase	1	SNHG6	0.0833	0.0165	0.192	1	0.0109	1/81	12
hsa-miR-497-3p	MicroRNA	lncbase	1	SNHG16	0.0833	0.0165	0.192	1	0.0109	1/81	12
hsa-miR-1976	MicroRNA	lncbase	1	SNHG16	0.0833	0.0167	0.192	1	0.0108	1/82	12
hsa-miR-629-5p	MicroRNA	lncbase	1	SNHG16	0.0833	0.0167	0.192	1	0.0108	1/82	12
hsa-miR-625-5p	MicroRNA	lncbase	1	SNHG16	0.0833	0.0167	0.192	1	0.0108	1/82	12
hsa-miR-186-3p	MicroRNA	lncbase	1	SNHG16	0.0833	0.0173	0.194	1	0.0104	1/85	12
hsa-miR-3157-5p	MicroRNA	lncbase	1	SNHG16	0.0833	0.0175	0.194	1	0.0103	1/86	12
hsa-miR-378c	MicroRNA	lncbase	1	SNHG16	0.0833	0.0175	0.194	1	0.0103	1/86	12
hsa-miR-142-3p	MicroRNA	lncbase	1	SNHG16	0.0833	0.0183	0.196	1	0.0099	1/90	12
hsa-miR-3065-5p	MicroRNA	lncbase	1	SNHG16	0.0833	0.0187	0.196	1	0.00971	1/92	12
hsa-miR-660-3p	MicroRNA	lncbase	1	SNHG16	0.0833	0.0189	0.196	1	0.00962	1/93	12
hsa-miR-148a-5p	MicroRNA	lncbase	1	SNHG16	0.0833	0.0195	0.196	1	0.00935	1/96	12
hsa-miR-30a-5p	MicroRNA	lncbase	1	SNHG6	0.0833	0.0197	0.196	1	0.00926	1/97	12
hsa-miR-200a-5p	MicroRNA	lncbase	1	SNHG16	0.0833	0.0199	0.196	1	0.00917	1/98	12
hsa-miR-125b-2-3p	MicroRNA	lncbase	1	SNHG16	0.0833	0.0201	0.196	1	0.00909	1/99	12
hsa-miR-1226-3p	MicroRNA	lncbase	1	SNHG16	0.0833	0.0203	0.196	1	0.00901	1/100	12
hsa-miR-30b-3p	MicroRNA	lncbase	1	SNHG16	0.0833	0.0207	0.196	1	0.00885	1/102	12
hsa-miR-196a-5p	MicroRNA	lncbase	1	SNHG16	0.0833	0.0207	0.196	1	0.00885	1/102	12
hsa-miR-140-3p	MicroRNA	lncbase	1	SNHG16	0.0833	0.0209	0.196	1	0.00877	1/103	12
hsa-miR-362-5p	MicroRNA	lncbase	1	SNHG16	0.0833	0.0209	0.196	1	0.00877	1/103	12
hsa-miR-501-5p	MicroRNA	lncbase	1	SNHG16	0.0833	0.0209	0.196	1	0.00877	1/103	12
hsa-miR-589-3p	MicroRNA	lncbase	1	SNHG16	0.0833	0.0211	0.196	1	0.0087	1/104	12
hsa-miR-766-5p	MicroRNA	lncbase	1	SNHG16	0.0833	0.0211	0.196	1	0.0087	1/104	12
hsa-miR-21-3p	MicroRNA	lncbase	1	SNHG16	0.0833	0.0213	0.196	1	0.00862	1/105	12
hsa-miR-30d-5p	MicroRNA	lncbase	1	SNHG6	0.0833	0.0217	0.196	1	0.00847	1/107	12
hsa-miR-330-3p	MicroRNA	lncbase	1	SNHG16	0.0833	0.0221	0.196	1	0.00833	1/109	12
hsa-miR-195-5p	MicroRNA	starbase	1	SNHG16	0.0833	0.0228	0.0923	1	0.00813	1/112	12
hsa-miR-30e-5p	MicroRNA	lncbase	1	SNHG6	0.0833	0.0228	0.196	1	0.00813	1/112	12
hsa-miR-5690	MicroRNA	lncbase	1	SNHG6	0.0833	0.0228	0.196	1	0.00813	1/112	12
hsa-miR-15a-5p	MicroRNA	starbase	1	SNHG16	0.0833	0.023	0.0923	1	0.00806	1/113	12
hsa-miR-16-5p	MicroRNA	starbase	1	SNHG16	0.0833	0.023	0.0923	1	0.00806	1/113	12
hsa-miR-424-5p	MicroRNA	starbase	1	SNHG16	0.0833	0.023	0.0923	1	0.00806	1/113	12
hsa-miR-15b-5p	MicroRNA	starbase	1	SNHG16	0.0833	0.023	0.0923	1	0.00806	1/113	12
hsa-miR-497-5p	MicroRNA	starbase	1	SNHG16	0.0833	0.023	0.0923	1	0.00806	1/113	12
hsa-miR-129-2-3p	MicroRNA	lncbase	1	SNHG16	0.0833	0.023	0.196	1	0.00806	1/113	12
hsa-miR-361-3p	MicroRNA	lncbase	1	SNHG16	0.0833	0.0232	0.196	1	0.008	1/114	12
hsa-miR-186-5p	MicroRNA	lncbase	1	SNHG6	0.0833	0.0232	0.196	1	0.008	1/114	12
hsa-miR-940	MicroRNA	lncbase	1	SNHG16	0.0833	0.0232	0.196	1	0.008	1/114	12
hsa-miR-197-3p	MicroRNA	lncbase	1	SNHG16	0.0833	0.0232	0.196	1	0.008	1/114	12
hsa-miR-26b-3p	MicroRNA	lncbase	1	SNHG16	0.0833	0.0236	0.196	1	0.00787	1/116	12
hsa-miR-183-5p	MicroRNA	lncbase	1	SNHG16	0.0833	0.0236	0.196	1	0.00787	1/116	12
hsa-miR-224-5p	MicroRNA	lncbase	1	SNHG16	0.0833	0.0236	0.196	1	0.00787	1/116	12
hsa-miR-29b-2-5p	MicroRNA	lncbase	1	SNHG16	0.0833	0.0236	0.196	1	0.00787	1/116	12
hsa-miR-378a-3p	MicroRNA	lncbase	1	SNHG16	0.0833	0.024	0.196	1	0.00775	1/118	12
hsa-miR-138-5p	MicroRNA	lncbase	1	SNHG16	0.0833	0.024	0.196	1	0.00775	1/118	12
hsa-miR-19a-5p	MicroRNA	lncbase	1	SNHG6	0.0833	0.0244	0.197	1	0.00763	1/120	12
hsa-miR-342-3p	MicroRNA	lncbase	1	SNHG16	0.0833	0.0254	0.203	1	0.00735	1/125	12
hsa-miR-182-5p	MicroRNA	lncbase	1	SNHG16	0.0833	0.0256	0.203	1	0.0073	1/126	12
hsa-miR-324-3p	MicroRNA	lncbase	1	SNHG16	0.0833	0.0258	0.203	1	0.00725	1/127	12
hsa-miR-19b-1-5p	MicroRNA	lncbase	1	SNHG6	0.0833	0.0262	0.203	1	0.00714	1/129	12
hsa-miR-204-5p	MicroRNA	lncbase	1	SNHG16	0.0833	0.0262	0.203	1	0.00714	1/129	12
hsa-miR-502-5p	MicroRNA	lncbase	1	SNHG16	0.0833	0.0268	0.206	1	0.00699	1/132	12
hsa-miR-449a	MicroRNA	lncbase	1	SNHG16	0.0833	0.0272	0.208	1	0.0069	1/134	12
hsa-miR-214-3p	MicroRNA	lncbase	1	SNHG16	0.0833	0.028	0.21	1	0.00671	1/138	12
hsa-miR-22-5p	MicroRNA	lncbase	1	SNHG6	0.0833	0.028	0.21	1	0.00671	1/138	12
hsa-miR-26b-5p	MicroRNA	lncbase	1	SNHG6	0.0833	0.0284	0.21	1	0.00662	1/140	12
hsa-miR-30c-2-3p	MicroRNA	lncbase	1	SNHG16	0.0833	0.0284	0.21	1	0.00662	1/140	12
hsa-miR-30c-1-3p	MicroRNA	lncbase	1	SNHG16	0.0833	0.0308	0.226	1	0.00613	1/152	12
hsa-miR-485-5p	MicroRNA	lncbase	1	SNHG16	0.0833	0.033	0.237	1	0.00575	1/163	12
hsa-miR-9-3p	MicroRNA	lncbase	1	SNHG16	0.0833	0.033	0.237	1	0.00575	1/163	12
hsa-miR-545-3p	MicroRNA	lncbase	1	SNHG16	0.0833	0.033	0.237	1	0.00575	1/163	12
hsa-miR-377-3p	MicroRNA	lncbase	1	SNHG16	0.0833	0.0359	0.256	1	0.00529	1/178	12
hsa-miR-3065-3p	MicroRNA	lncbase	1	SNHG16	0.0833	0.0363	0.257	1	0.00524	1/180	12
hsa-miR-425-5p	MicroRNA	lncbase	1	KLF3-AS1	0.0833	0.0369	0.259	1	0.00515	1/183	12
hsa-miR-135a-5p	MicroRNA	lncbase	1	SNHG16	0.0833	0.0375	0.261	1	0.00508	1/186	12
hsa-miR-139-5p	MicroRNA	lncbase	1	SNHG6	0.0833	0.0377	0.261	1	0.00505	1/187	12
hsa-miR-124-3p	MicroRNA	lncbase	1	SNHG16	0.0833	0.0391	0.268	1	0.00488	1/194	12
hsa-miR-3619-5p	MicroRNA	lncbase	1	SNHG16	0.0833	0.0395	0.269	1	0.00483	1/196	12
hsa-miR-17-3p	MicroRNA	lncbase	1	SNHG16	0.0833	0.0399	0.27	1	0.00478	1/198	12
hsa-miR-143-3p	MicroRNA	lncbase	1	SNHG16	0.0833	0.0413	0.276	1	0.00463	1/205	12
hsa-miR-20b-5p	MicroRNA	lncbase	1	SNHG16	0.0833	0.0413	0.276	1	0.00463	1/205	12
hsa-miR-132-3p	MicroRNA	lncbase	1	SNHG16	0.0833	0.0425	0.282	1	0.0045	1/211	12
hsa-let-7d-5p	MicroRNA	lncbase	1	SNHG6	0.0833	0.0433	0.283	1	0.00442	1/215	12
hsa-miR-93-5p	MicroRNA	lncbase	1	SNHG16	0.0833	0.0433	0.283	1	0.00442	1/215	12
hsa-miR-17-5p	MicroRNA	lncbase	1	SNHG16	0.0833	0.0436	0.283	1	0.00439	1/217	12
hsa-let-7e-5p	MicroRNA	lncbase	1	SNHG6	0.0833	0.0448	0.289	1	0.00427	1/223	12
hsa-miR-361-5p	MicroRNA	lncbase	1	SNHG6	0.0833	0.046	0.295	1	0.00417	1/229	12
hsa-miR-30b-5p	MicroRNA	lncbase	1	SNHG6	0.0833	0.0466	0.296	1	0.00412	1/232	12
hsa-miR-30c-5p	MicroRNA	lncbase	1	SNHG6	0.0833	0.0472	0.297	1	0.00407	1/235	12
hsa-miR-424-5p	MicroRNA	lncbase	1	SNHG16	0.0833	0.0474	0.297	1	0.00405	1/236	12
LIN28B	RNA_Binding_Protein	RNAInter	10	AC087500.1;AL160314.2;AC108010.1;MIR9-3HG;SNHG16;KLF3-AS1;AL132800.1;PPP3CB-AS1;SNHG6;DLGAP1-AS2	0.833	2.59e-11	3.61e-07	4.79e-07	0.00294	10/3400	12
EIF4A3	RNA_Binding_Protein	RNAInter	9	AC087500.1;AL160314.2;AC108010.1;SNHG16;KLF3-AS1;AL132800.1;PPP3CB-AS1;SNHG6;DLGAP1-AS2	0.75	3.91e-11	3.61e-07	7.23e-07	0.00396	9/2270	12
TARDBP	RNA_Binding_Protein	RNAInter	10	AC087500.1;AL160314.2;AC108010.1;MIR9-3HG;SNHG16;KLF3-AS1;AL132800.1;PPP3CB-AS1;SNHG6;DLGAP1-AS2	0.833	1.1e-10	5.22e-07	2.03e-06	0.00254	10/3935	12
SUB1	RNA_Binding_Protein	RNAInter	4	AC108010.1;SNHG16;KLF3-AS1;SNHG6	0.333	1.13e-10	5.22e-07	2.09e-06	0.08	4/42	12
FIP1L1	RNA_Binding_Protein	RNAInter	9	AC087500.1;AL160314.2;AC108010.1;SNHG16;KLF3-AS1;AL132800.1;PPP3CB-AS1;SNHG6;DLGAP1-AS2	0.75	3.07e-10	1.14e-06	5.68e-06	0.00314	9/2862	12
CSTF2T	RNA_Binding_Protein	RNAInter	9	AC087500.1;AL160314.2;AC108010.1;SNHG16;KLF3-AS1;AL132800.1;PPP3CB-AS1;SNHG6;DLGAP1-AS2	0.75	5.68e-10	1.75e-06	1.05e-05	0.00293	9/3068	12
HNRNPA1	RNA_Binding_Protein	RNAInter	8	AC087500.1;AL160314.2;AC108010.1;SNHG16;KLF3-AS1;PPP3CB-AS1;SNHG6;DLGAP1-AS2	0.667	9.51e-10	2.4e-06	1.76e-05	0.00391	8/2041	12
FMR1	RNA_Binding_Protein	RNAInter	7	AC087500.1;AC108010.1;MIR9-3HG;SNHG16;KLF3-AS1;SNHG6;DLGAP1-AS2	0.583	1.04e-09	2.4e-06	1.92e-05	0.00585	7/1191	12
FUS	RNA_Binding_Protein	RNAInter	9	AC087500.1;AL160314.2;AC108010.1;MIR9-3HG;SNHG16;KLF3-AS1;PPP3CB-AS1;SNHG6;DLGAP1-AS2	0.75	1.54e-09	3.16e-06	2.85e-05	0.00262	9/3434	12
IGF2BP2	RNA_Binding_Protein	RNAInter	7	AC087500.1;AC108010.1;SNHG16;KLF3-AS1;PPP3CB-AS1;SNHG6;DLGAP1-AS2	0.583	2.16e-09	3.99e-06	3.99e-05	0.00527	7/1324	12
ELAVL1	RNA_Binding_Protein	RNAInter	10	AC087500.1;AL160314.2;AC108010.1;MIR9-3HG;SNHG16;KLF3-AS1;AL132800.1;PPP3CB-AS1;SNHG6;DLGAP1-AS2	0.833	4.44e-09	7.46e-06	8.21e-05	0.00175	10/5728	12
CSTF2	RNA_Binding_Protein	RNAInter	8	AC087500.1;AL160314.2;AC108010.1;SNHG16;KLF3-AS1;PPP3CB-AS1;SNHG6;DLGAP1-AS2	0.667	5.2e-09	8.01e-06	9.61e-05	0.00315	8/2533	12
SRSF1	RNA_Binding_Protein	RNAInter	7	AC087500.1;AL160314.2;AC108010.1;SNHG16;PPP3CB-AS1;SNHG6;DLGAP1-AS2	0.583	1.37e-08	1.95e-05	0.000253	0.00403	7/1731	12
U2AF2	RNA_Binding_Protein	RNAInter	8	AC087500.1;AL160314.2;AC108010.1;SNHG16;KLF3-AS1;PPP3CB-AS1;SNHG6;DLGAP1-AS2	0.667	2.01e-08	2.65e-05	0.000372	0.00265	8/3010	12
ERCC6	RNA_Binding_Protein	RNAInter	10	AC087500.1;AL160314.2;AC108010.1;MIR9-3HG;SNHG16;KLF3-AS1;AL132800.1;PPP3CB-AS1;SNHG6;DLGAP1-AS2	0.833	3.02e-08	3.72e-05	0.000558	0.00143	10/6967	12
PCBP2	RNA_Binding_Protein	RNAInter	5	AC108010.1;SNHG16;KLF3-AS1;SNHG6;DLGAP1-AS2	0.417	4.03e-08	4.66e-05	0.000745	0.00952	5/518	12
PTBP1	RNA_Binding_Protein	RNAInter	8	AC087500.1;AL160314.2;AC108010.1;SNHG16;AL132800.1;PPP3CB-AS1;SNHG6;DLGAP1-AS2	0.667	6.28e-08	6.83e-05	0.00116	0.00229	8/3483	12
HEY1	RNA_Binding_Protein	RNAInter	10	AC087500.1;AL160314.2;AC108010.1;MIR9-3HG;SNHG16;KLF3-AS1;AL132800.1;PPP3CB-AS1;SNHG6;DLGAP1-AS2	0.833	6.7e-08	6.88e-05	0.00124	0.00132	10/7561	12
TAF15	RNA_Binding_Protein	RNAInter	7	AC087500.1;AL160314.2;AC108010.1;MIR9-3HG;SNHG16;SNHG6;DLGAP1-AS2	0.583	7.98e-08	7.76e-05	0.00148	0.00312	7/2238	12
GLI2	RNA_Binding_Protein	RNAInter	9	AC087500.1;AL160314.2;AC108010.1;MIR9-3HG;SNHG16;KLF3-AS1;PPP3CB-AS1;SNHG6;DLGAP1-AS2	0.75	8.49e-08	7.85e-05	0.00157	0.00166	9/5417	12
CPSF7	RNA_Binding_Protein	RNAInter	6	AC087500.1;AC108010.1;SNHG16;KLF3-AS1;PPP3CB-AS1;SNHG6	0.5	1.07e-07	9.42e-05	0.00198	0.00453	6/1319	12
HNRNPK	RNA_Binding_Protein	RNAInter	5	SNHG16;KLF3-AS1;PPP3CB-AS1;SNHG6;DLGAP1-AS2	0.417	1.26e-07	0.000106	0.00233	0.00759	5/652	12
NOP58	RNA_Binding_Protein	RNAInter	6	AC108010.1;SNHG16;KLF3-AS1;PPP3CB-AS1;SNHG6;DLGAP1-AS2	0.5	1.45e-07	0.000117	0.00268	0.0043	6/1388	12
NFAT5	RNA_Binding_Protein	RNAInter	9	AC087500.1;AL160314.2;MIR9-3HG;SNHG16;KLF3-AS1;AL132800.1;PPP3CB-AS1;SNHG6;DLGAP1-AS2	0.75	1.74e-07	0.000129	0.00322	0.00153	9/5880	12
FBL	RNA_Binding_Protein	RNAInter	6	AC087500.1;AC108010.1;SNHG16;PPP3CB-AS1;SNHG6;DLGAP1-AS2	0.5	1.75e-07	0.000129	0.00324	0.00417	6/1433	12
DLX1	RNA_Binding_Protein	RNAInter	9	AC087500.1;AL160314.2;AC108010.1;MIR9-3HG;SNHG16;KLF3-AS1;PPP3CB-AS1;SNHG6;DLGAP1-AS2	0.75	2.02e-07	0.000137	0.00373	0.0015	9/5985	12
GPKOW	RNA_Binding_Protein	RNAInter	4	AC108010.1;SNHG16;KLF3-AS1;DLGAP1-AS2	0.333	2.05e-07	0.000137	0.00379	0.0145	4/267	12
AUH	RNA_Binding_Protein	RNAInter	4	SNHG16;KLF3-AS1;SNHG6;DLGAP1-AS2	0.333	2.08e-07	0.000137	0.00385	0.0145	4/268	12
RBM22	RNA_Binding_Protein	RNAInter	4	AC108010.1;SNHG16;SNHG6;DLGAP1-AS2	0.333	2.62e-07	0.000167	0.00484	0.0137	4/284	12
MOV10	RNA_Binding_Protein	RNAInter	6	AL160314.2;AC108010.1;MIR9-3HG;SNHG16;AL132800.1;SNHG6	0.5	3.35e-07	0.000206	0.00619	0.00373	6/1601	12
CPSF6	RNA_Binding_Protein	RNAInter	6	AC087500.1;AL160314.2;AC108010.1;SNHG16;KLF3-AS1;SNHG6	0.5	3.71e-07	0.000221	0.00686	0.00367	6/1629	12
MBD4	RNA_Binding_Protein	RNAInter	8	AL160314.2;MIR9-3HG;SNHG16;KLF3-AS1;AL132800.1;PPP3CB-AS1;SNHG6;DLGAP1-AS2	0.667	4.12e-07	0.000238	0.00762	0.0018	8/4440	12
CELF2	RNA_Binding_Protein	RNAInter	5	AC087500.1;AC108010.1;MIR9-3HG;SNHG16;SNHG6	0.417	4.51e-07	0.000248	0.00834	0.00588	5/844	12
IGF2BP1	RNA_Binding_Protein	RNAInter	5	AC108010.1;SNHG16;KLF3-AS1;SNHG6;DLGAP1-AS2	0.417	4.67e-07	0.000248	0.00863	0.00583	5/850	12
HOXC6	RNA_Binding_Protein	RNAInter	8	AC087500.1;AL160314.2;MIR9-3HG;SNHG16;KLF3-AS1;PPP3CB-AS1;SNHG6;DLGAP1-AS2	0.667	4.76e-07	0.000248	0.0088	0.00177	8/4523	12
E2F3	RNA_Binding_Protein	RNAInter	8	AC087500.1;AL160314.2;MIR9-3HG;SNHG16;KLF3-AS1;PPP3CB-AS1;SNHG6;DLGAP1-AS2	0.667	4.83e-07	0.000248	0.00893	0.00176	8/4532	12
SMNDC1	RNA_Binding_Protein	RNAInter	4	AC108010.1;SNHG16;KLF3-AS1;SNHG6	0.333	6.16e-07	0.000304	0.0114	0.0111	4/352	12
DDX3X	RNA_Binding_Protein	RNAInter	6	AL160314.2;AC108010.1;SNHG16;AL132800.1;PPP3CB-AS1;SNHG6	0.5	6.24e-07	0.000304	0.0115	0.00336	6/1780	12
TAF3	RNA_Binding_Protein	RNAInter	8	AC087500.1;AL160314.2;MIR9-3HG;SNHG16;KLF3-AS1;PPP3CB-AS1;SNHG6;DLGAP1-AS2	0.667	6.57e-07	0.000311	0.0121	0.00169	8/4717	12
NCBP3	RNA_Binding_Protein	RNAInter	5	AC087500.1;AC108010.1;SNHG16;KLF3-AS1;SNHG6	0.417	6.94e-07	0.000321	0.0128	0.00539	5/921	12
KAT8	RNA_Binding_Protein	RNAInter	8	AC087500.1;AL160314.2;MIR9-3HG;SNHG16;KLF3-AS1;PPP3CB-AS1;SNHG6;DLGAP1-AS2	0.667	7.91e-07	0.00035	0.0146	0.00165	8/4832	12
PML	RNA_Binding_Protein	RNAInter	9	AC087500.1;AL160314.2;MIR9-3HG;SNHG16;KLF3-AS1;AL132800.1;PPP3CB-AS1;SNHG6;DLGAP1-AS2	0.75	8.1e-07	0.00035	0.015	0.00128	9/7023	12
RFX1	RNA_Binding_Protein	RNAInter	8	AC087500.1;AL160314.2;MIR9-3HG;SNHG16;KLF3-AS1;PPP3CB-AS1;SNHG6;DLGAP1-AS2	0.667	8.13e-07	0.00035	0.015	0.00165	8/4849	12
SMARCA4	RNA_Binding_Protein	RNAInter	10	AC087500.1;AL160314.2;AC108010.1;MIR9-3HG;SNHG16;KLF3-AS1;AL132800.1;PPP3CB-AS1;SNHG6;DLGAP1-AS2	0.833	8.55e-07	0.000354	0.0158	0.00102	10/9832	12
HNRNPM	RNA_Binding_Protein	RNAInter	6	AL160314.2;AC108010.1;SNHG16;KLF3-AS1;SNHG6;DLGAP1-AS2	0.5	8.77e-07	0.000354	0.0162	0.00317	6/1887	12
MEF2A	RNA_Binding_Protein	RNAInter	8	AC087500.1;AL160314.2;MIR9-3HG;SNHG16;KLF3-AS1;PPP3CB-AS1;SNHG6;DLGAP1-AS2	0.667	8.8e-07	0.000354	0.0163	0.00163	8/4899	12
CPSF4	RNA_Binding_Protein	RNAInter	5	AC087500.1;AL160314.2;AC108010.1;SNHG16;SNHG6	0.417	9.6e-07	0.000378	0.0177	0.00505	5/984	12
FXR1	RNA_Binding_Protein	RNAInter	4	MIR9-3HG;SNHG16;KLF3-AS1;SNHG6	0.333	1.16e-06	0.000441	0.0214	0.0095	4/413	12
ZMIZ1	RNA_Binding_Protein	RNAInter	9	AC087500.1;AL160314.2;AC108010.1;MIR9-3HG;SNHG16;KLF3-AS1;PPP3CB-AS1;SNHG6;DLGAP1-AS2	0.75	1.18e-06	0.000441	0.0218	0.00123	9/7332	12
POU2F2	RNA_Binding_Protein	RNAInter	9	AC087500.1;AL160314.2;AC108010.1;MIR9-3HG;SNHG16;KLF3-AS1;PPP3CB-AS1;SNHG6;DLGAP1-AS2	0.75	1.23e-06	0.000441	0.0227	0.00122	9/7369	12
GTF2B	RNA_Binding_Protein	RNAInter	7	AL160314.2;MIR9-3HG;SNHG16;KLF3-AS1;PPP3CB-AS1;SNHG6;DLGAP1-AS2	0.583	1.24e-06	0.000441	0.0229	0.00209	7/3352	12
GTF2F1	RNA_Binding_Protein	RNAInter	10	AC087500.1;AL160314.2;AC108010.1;MIR9-3HG;SNHG16;KLF3-AS1;AL132800.1;PPP3CB-AS1;SNHG6;DLGAP1-AS2	0.833	1.24e-06	0.000441	0.0229	0.000979	10/10217	12
RBM27	RNA_Binding_Protein	RNAInter	4	SNHG16;KLF3-AS1;SNHG6;DLGAP1-AS2	0.333	1.29e-06	0.00045	0.0238	0.00926	4/424	12
TIAL1	RNA_Binding_Protein	RNAInter	4	AC108010.1;SNHG16;SNHG6;DLGAP1-AS2	0.333	1.47e-06	0.000503	0.0272	0.00897	4/438	12
EHF	RNA_Binding_Protein	RNAInter	8	AC087500.1;AL160314.2;MIR9-3HG;SNHG16;KLF3-AS1;PPP3CB-AS1;SNHG6;DLGAP1-AS2	0.667	1.58e-06	0.000531	0.0292	0.00151	8/5287	12
BCL6	RNA_Binding_Protein	RNAInter	9	AC087500.1;AL160314.2;MIR9-3HG;SNHG16;KLF3-AS1;AL132800.1;PPP3CB-AS1;SNHG6;DLGAP1-AS2	0.75	1.74e-06	0.000574	0.0322	0.00117	9/7673	12
HNRNPUL1	RNA_Binding_Protein	RNAInter	4	AC108010.1;SNHG16;SNHG6;DLGAP1-AS2	0.333	1.81e-06	0.000587	0.0335	0.00851	4/462	12
ZEB1	RNA_Binding_Protein	RNAInter	8	AC087500.1;AL160314.2;MIR9-3HG;SNHG16;KLF3-AS1;PPP3CB-AS1;SNHG6;DLGAP1-AS2	0.667	1.85e-06	0.00059	0.0342	0.00148	8/5399	12
VDR	RNA_Binding_Protein	RNAInter	8	AC087500.1;AL160314.2;MIR9-3HG;SNHG16;KLF3-AS1;PPP3CB-AS1;SNHG6;DLGAP1-AS2	0.667	1.91e-06	0.000595	0.0353	0.00147	8/5420	12
IGF2BP3	RNA_Binding_Protein	RNAInter	5	SNHG16;KLF3-AS1;PPP3CB-AS1;SNHG6;DLGAP1-AS2	0.417	1.93e-06	0.000595	0.0357	0.00438	5/1135	12
SNAI2	RNA_Binding_Protein	RNAInter	9	AC087500.1;AL160314.2;AC108010.1;MIR9-3HG;SNHG16;KLF3-AS1;PPP3CB-AS1;SNHG6;DLGAP1-AS2	0.75	2.04e-06	0.000618	0.0377	0.00115	9/7815	12
EBF1	RNA_Binding_Protein	RNAInter	10	AC087500.1;AL160314.2;AC108010.1;MIR9-3HG;SNHG16;KLF3-AS1;AL132800.1;PPP3CB-AS1;SNHG6;DLGAP1-AS2	0.833	2.15e-06	0.000634	0.0397	0.000924	10/10821	12
ILF3	RNA_Binding_Protein	RNAInter	4	AC108010.1;SNHG16;SNHG6;DLGAP1-AS2	0.333	2.16e-06	0.000634	0.0399	0.00815	4/483	12
HNRNPC	RNA_Binding_Protein	RNAInter	7	AC087500.1;AL160314.2;AC108010.1;SNHG16;PPP3CB-AS1;SNHG6;DLGAP1-AS2	0.583	2.27e-06	0.000651	0.042	0.00191	7/3667	12
GMEB2	RNA_Binding_Protein	RNAInter	8	AC087500.1;AL160314.2;MIR9-3HG;SNHG16;KLF3-AS1;PPP3CB-AS1;SNHG6;DLGAP1-AS2	0.667	2.29e-06	0.000651	0.0423	0.00144	8/5552	12
NFATC1	RNA_Binding_Protein	RNAInter	8	AC087500.1;AL160314.2;MIR9-3HG;SNHG16;KLF3-AS1;PPP3CB-AS1;SNHG6;DLGAP1-AS2	0.667	2.4e-06	0.000672	0.0444	0.00143	8/5584	12
KDM4A	RNA_Binding_Protein	RNAInter	9	AC087500.1;AL160314.2;MIR9-3HG;SNHG16;KLF3-AS1;AL132800.1;PPP3CB-AS1;SNHG6;DLGAP1-AS2	0.75	2.75e-06	0.000759	0.0508	0.00111	9/8094	12
SMAD4	RNA_Binding_Protein	RNAInter	9	AC087500.1;AL160314.2;AC108010.1;MIR9-3HG;SNHG16;KLF3-AS1;PPP3CB-AS1;SNHG6;DLGAP1-AS2	0.75	2.89e-06	0.000786	0.0534	0.00111	9/8140	12
NONO	RNA_Binding_Protein	RNAInter	4	SNHG16;KLF3-AS1;SNHG6;DLGAP1-AS2	0.333	3.1e-06	0.000831	0.0573	0.00745	4/529	12
MEF2C	RNA_Binding_Protein	RNAInter	7	AC087500.1;AL160314.2;MIR9-3HG;SNHG16;KLF3-AS1;PPP3CB-AS1;DLGAP1-AS2	0.583	3.16e-06	0.000835	0.0584	0.00182	7/3851	12
CREB1	RNA_Binding_Protein	RNAInter	9	AC087500.1;AL160314.2;MIR9-3HG;SNHG16;KLF3-AS1;AL132800.1;PPP3CB-AS1;SNHG6;DLGAP1-AS2	0.75	3.22e-06	0.000838	0.0595	0.00109	9/8244	12
HNF1B	RNA_Binding_Protein	RNAInter	7	AC087500.1;AC108010.1;MIR9-3HG;SNHG16;KLF3-AS1;PPP3CB-AS1;SNHG6	0.583	3.27e-06	0.00084	0.0605	0.00181	7/3872	12
SMAD1	RNA_Binding_Protein	RNAInter	10	AC087500.1;AL160314.2;AC108010.1;MIR9-3HG;SNHG16;KLF3-AS1;AL132800.1;PPP3CB-AS1;SNHG6;DLGAP1-AS2	0.833	3.32e-06	0.000841	0.0614	0.000883	10/11322	12
ATXN2	RNA_Binding_Protein	RNAInter	6	AC087500.1;AC108010.1;SNHG16;AL132800.1;PPP3CB-AS1;SNHG6	0.5	3.6e-06	0.000899	0.0666	0.00249	6/2406	12
ATF2	RNA_Binding_Protein	RNAInter	9	AC087500.1;AL160314.2;AC108010.1;MIR9-3HG;SNHG16;KLF3-AS1;PPP3CB-AS1;SNHG6;DLGAP1-AS2	0.75	3.81e-06	0.000939	0.0704	0.00107	9/8408	12
SP1	RNA_Binding_Protein	RNAInter	10	AC087500.1;AL160314.2;AC108010.1;MIR9-3HG;SNHG16;KLF3-AS1;AL132800.1;PPP3CB-AS1;SNHG6;DLGAP1-AS2	0.833	3.87e-06	0.000941	0.0715	0.000869	10/11505	12
SMARCC2	RNA_Binding_Protein	RNAInter	8	AC087500.1;AL160314.2;MIR9-3HG;SNHG16;KLF3-AS1;PPP3CB-AS1;SNHG6;DLGAP1-AS2	0.667	3.95e-06	0.000948	0.073	0.00134	8/5963	12
ZBTB10	RNA_Binding_Protein	RNAInter	7	AC087500.1;MIR9-3HG;SNHG16;KLF3-AS1;PPP3CB-AS1;SNHG6;DLGAP1-AS2	0.583	4.03e-06	0.000955	0.0745	0.00175	7/3995	12
DGCR8	RNA_Binding_Protein	RNAInter	5	AC108010.1;SNHG16;KLF3-AS1;SNHG6;DLGAP1-AS2	0.417	4.19e-06	0.000981	0.0775	0.00374	5/1330	12
CHD7	RNA_Binding_Protein	RNAInter	10	AC087500.1;AL160314.2;AC108010.1;MIR9-3HG;SNHG16;KLF3-AS1;AL132800.1;PPP3CB-AS1;SNHG6;DLGAP1-AS2	0.833	4.25e-06	0.000982	0.0786	0.000861	10/11619	12
TIA1	RNA_Binding_Protein	RNAInter	4	AC108010.1;SNHG16;SNHG6;DLGAP1-AS2	0.333	4.86e-06	0.00111	0.0898	0.00666	4/593	12
NR2F2	RNA_Binding_Protein	RNAInter	10	AC087500.1;AL160314.2;AC108010.1;MIR9-3HG;SNHG16;KLF3-AS1;AL132800.1;PPP3CB-AS1;SNHG6;DLGAP1-AS2	0.833	5.47e-06	0.00123	0.101	0.000838	10/11930	12
ASCL2	RNA_Binding_Protein	RNAInter	7	AC087500.1;AL160314.2;MIR9-3HG;SNHG16;KLF3-AS1;SNHG6;DLGAP1-AS2	0.583	5.59e-06	0.00125	0.103	0.00167	7/4195	12
PAX5	RNA_Binding_Protein	RNAInter	9	AC087500.1;AL160314.2;AC108010.1;MIR9-3HG;SNHG16;KLF3-AS1;PPP3CB-AS1;SNHG6;DLGAP1-AS2	0.75	5.83e-06	0.00127	0.108	0.00102	9/8837	12
CPSF3	RNA_Binding_Protein	RNAInter	5	AC087500.1;AL160314.2;AC108010.1;SNHG16;SNHG6	0.417	5.93e-06	0.00127	0.11	0.00348	5/1428	12
HDAC1	RNA_Binding_Protein	RNAInter	10	AC087500.1;AL160314.2;AC108010.1;MIR9-3HG;SNHG16;KLF3-AS1;AL132800.1;PPP3CB-AS1;SNHG6;DLGAP1-AS2	0.833	5.95e-06	0.00127	0.11	0.000831	10/12035	12
BCLAF1	RNA_Binding_Protein	RNAInter	8	AC087500.1;AL160314.2;MIR9-3HG;SNHG16;KLF3-AS1;PPP3CB-AS1;SNHG6;DLGAP1-AS2	0.667	5.97e-06	0.00127	0.11	0.00127	8/6295	12
MAFF	RNA_Binding_Protein	RNAInter	10	AC087500.1;AL160314.2;AC108010.1;MIR9-3HG;SNHG16;KLF3-AS1;AL132800.1;PPP3CB-AS1;SNHG6;DLGAP1-AS2	0.833	6.27e-06	0.00131	0.116	0.000826	10/12101	12
MNT	RNA_Binding_Protein	RNAInter	8	AC087500.1;AL160314.2;MIR9-3HG;SNHG16;KLF3-AS1;PPP3CB-AS1;SNHG6;DLGAP1-AS2	0.667	6.33e-06	0.00131	0.117	0.00126	8/6344	12
SIX5	RNA_Binding_Protein	RNAInter	7	AC087500.1;AL160314.2;MIR9-3HG;SNHG16;PPP3CB-AS1;SNHG6;DLGAP1-AS2	0.583	7e-06	0.00143	0.129	0.00161	7/4339	12
FAM120A	RNA_Binding_Protein	RNAInter	4	SNHG16;KLF3-AS1;SNHG6;DLGAP1-AS2	0.333	7.07e-06	0.00143	0.131	0.00606	4/652	12
E2F1	RNA_Binding_Protein	RNAInter	8	AC087500.1;AL160314.2;MIR9-3HG;SNHG16;KLF3-AS1;PPP3CB-AS1;SNHG6;DLGAP1-AS2	0.667	7.11e-06	0.00143	0.131	0.00124	8/6442	12
KHSRP	RNA_Binding_Protein	RNAInter	4	AC108010.1;SNHG16;KLF3-AS1;SNHG6	0.333	7.33e-06	0.00146	0.136	0.00601	4/658	12
RELA	RNA_Binding_Protein	RNAInter	9	AC087500.1;AL160314.2;MIR9-3HG;SNHG16;KLF3-AS1;AL132800.1;PPP3CB-AS1;SNHG6;DLGAP1-AS2	0.75	7.51e-06	0.00147	0.139	0.000988	9/9103	12
RPS5	RNA_Binding_Protein	RNAInter	3	AC087500.1;SNHG6;DLGAP1-AS2	0.25	7.62e-06	0.00147	0.141	0.0149	3/193	12
NUDT21	RNA_Binding_Protein	RNAInter	6	AC087500.1;AL160314.2;AC108010.1;SNHG16;PPP3CB-AS1;SNHG6	0.5	7.64e-06	0.00147	0.141	0.00218	6/2741	12
RUNX1T1	RNA_Binding_Protein	RNAInter	8	AL160314.2;MIR9-3HG;SNHG16;KLF3-AS1;AL132800.1;PPP3CB-AS1;SNHG6;DLGAP1-AS2	0.667	7.83e-06	0.00147	0.145	0.00123	8/6525	12
GTF3C2	RNA_Binding_Protein	RNAInter	5	AC087500.1;MIR9-3HG;KLF3-AS1;SNHG6;DLGAP1-AS2	0.417	7.9e-06	0.00147	0.146	0.00329	5/1515	12
ZKSCAN1	RNA_Binding_Protein	RNAInter	8	AC087500.1;AL160314.2;MIR9-3HG;SNHG16;KLF3-AS1;PPP3CB-AS1;SNHG6;DLGAP1-AS2	0.667	7.93e-06	0.00147	0.147	0.00122	8/6536	12
QKI	RNA_Binding_Protein	RNAInter	4	AC087500.1;AL160314.2;AC108010.1;SNHG16	0.333	8.15e-06	0.00147	0.151	0.00585	4/676	12
ETS2	RNA_Binding_Protein	RNAInter	8	AC087500.1;AL160314.2;MIR9-3HG;SNHG16;KLF3-AS1;PPP3CB-AS1;SNHG6;DLGAP1-AS2	0.667	8.18e-06	0.00147	0.151	0.00122	8/6563	12
TAF1	RNA_Binding_Protein	RNAInter	9	AC087500.1;AL160314.2;MIR9-3HG;SNHG16;KLF3-AS1;AL132800.1;PPP3CB-AS1;SNHG6;DLGAP1-AS2	0.75	8.19e-06	0.00147	0.151	0.000978	9/9196	12
TAF7	RNA_Binding_Protein	RNAInter	7	AL160314.2;MIR9-3HG;SNHG16;KLF3-AS1;PPP3CB-AS1;SNHG6;DLGAP1-AS2	0.583	8.25e-06	0.00147	0.153	0.00157	7/4447	12
KAT2B	RNA_Binding_Protein	RNAInter	9	AC087500.1;AL160314.2;MIR9-3HG;SNHG16;KLF3-AS1;AL132800.1;PPP3CB-AS1;SNHG6;DLGAP1-AS2	0.75	8.28e-06	0.00147	0.153	0.000977	9/9208	12
NKX2-1	RNA_Binding_Protein	RNAInter	9	AC087500.1;AL160314.2;MIR9-3HG;SNHG16;KLF3-AS1;AL132800.1;PPP3CB-AS1;SNHG6;DLGAP1-AS2	0.75	8.47e-06	0.00149	0.157	0.000975	9/9232	12
SLTM	RNA_Binding_Protein	RNAInter	4	SNHG16;KLF3-AS1;SNHG6;DLGAP1-AS2	0.333	8.73e-06	0.0015	0.161	0.00575	4/688	12
REST	RNA_Binding_Protein	RNAInter	10	AC087500.1;AL160314.2;AC108010.1;MIR9-3HG;SNHG16;KLF3-AS1;AL132800.1;PPP3CB-AS1;SNHG6;DLGAP1-AS2	0.833	8.75e-06	0.0015	0.162	0.000798	10/12532	12
MTA3	RNA_Binding_Protein	RNAInter	8	AC087500.1;AL160314.2;MIR9-3HG;SNHG16;KLF3-AS1;PPP3CB-AS1;SNHG6;DLGAP1-AS2	0.667	8.77e-06	0.0015	0.162	0.00121	8/6623	12
GABPA	RNA_Binding_Protein	RNAInter	9	AC087500.1;AL160314.2;MIR9-3HG;SNHG16;KLF3-AS1;AL132800.1;PPP3CB-AS1;SNHG6;DLGAP1-AS2	0.75	8.87e-06	0.0015	0.164	0.000969	9/9282	12
ADAR	RNA_Binding_Protein	RNAInter	4	AC087500.1;SNHG16;PPP3CB-AS1;SNHG6	0.333	9.09e-06	0.00152	0.168	0.00569	4/695	12
CENPA	RNA_Binding_Protein	RNAInter	8	AC087500.1;AL160314.2;MIR9-3HG;SNHG16;KLF3-AS1;PPP3CB-AS1;SNHG6;DLGAP1-AS2	0.667	9.22e-06	0.00152	0.17	0.0012	8/6667	12
HOXA5	RNA_Binding_Protein	RNAInter	6	AL160314.2;MIR9-3HG;SNHG16;PPP3CB-AS1;SNHG6;DLGAP1-AS2	0.5	9.24e-06	0.00152	0.171	0.00211	6/2833	12
PRPF8	RNA_Binding_Protein	RNAInter	4	AC108010.1;SNHG16;SNHG6;DLGAP1-AS2	0.333	9.29e-06	0.00152	0.172	0.00566	4/699	12
FOXA2	RNA_Binding_Protein	RNAInter	10	AC087500.1;AL160314.2;AC108010.1;MIR9-3HG;SNHG16;KLF3-AS1;AL132800.1;PPP3CB-AS1;SNHG6;DLGAP1-AS2	0.833	9.5e-06	0.00154	0.176	0.000791	10/12641	12
MYBL2	RNA_Binding_Protein	RNAInter	8	AL160314.2;MIR9-3HG;SNHG16;KLF3-AS1;AL132800.1;PPP3CB-AS1;SNHG6;DLGAP1-AS2	0.667	9.65e-06	0.00155	0.178	0.00119	8/6708	12
STAT1	RNA_Binding_Protein	RNAInter	9	AC087500.1;AL160314.2;MIR9-3HG;SNHG16;KLF3-AS1;AL132800.1;PPP3CB-AS1;SNHG6;DLGAP1-AS2	0.75	9.77e-06	0.00156	0.181	0.000958	9/9389	12
BRD3	RNA_Binding_Protein	RNAInter	5	AC087500.1;AL160314.2;MIR9-3HG;SNHG16;DLGAP1-AS2	0.417	1.03e-05	0.00163	0.19	0.00311	5/1599	12
ZMYND11	RNA_Binding_Protein	RNAInter	6	AL160314.2;MIR9-3HG;SNHG16;KLF3-AS1;SNHG6;DLGAP1-AS2	0.5	1.07e-05	0.00168	0.198	0.00206	6/2904	12
RUNX3	RNA_Binding_Protein	RNAInter	9	AC087500.1;AL160314.2;MIR9-3HG;SNHG16;KLF3-AS1;AL132800.1;PPP3CB-AS1;SNHG6;DLGAP1-AS2	0.75	1.08e-05	0.00168	0.2	0.000947	9/9501	12
TCF3	RNA_Binding_Protein	RNAInter	8	AC087500.1;AL160314.2;MIR9-3HG;SNHG16;KLF3-AS1;PPP3CB-AS1;SNHG6;DLGAP1-AS2	0.667	1.09e-05	0.00168	0.202	0.00117	8/6818	12
GATA3	RNA_Binding_Protein	RNAInter	10	AC087500.1;AL160314.2;AC108010.1;MIR9-3HG;SNHG16;KLF3-AS1;AL132800.1;PPP3CB-AS1;SNHG6;DLGAP1-AS2	0.833	1.1e-05	0.00168	0.203	0.000779	10/12833	12
PBX3	RNA_Binding_Protein	RNAInter	9	AC087500.1;AL160314.2;MIR9-3HG;SNHG16;KLF3-AS1;AL132800.1;PPP3CB-AS1;SNHG6;DLGAP1-AS2	0.75	1.14e-05	0.00173	0.211	0.000941	9/9559	12
ELF1	RNA_Binding_Protein	RNAInter	9	AC087500.1;AL160314.2;MIR9-3HG;SNHG16;KLF3-AS1;AL132800.1;PPP3CB-AS1;SNHG6;DLGAP1-AS2	0.75	1.15e-05	0.00173	0.213	0.00094	9/9567	12
SMC1A	RNA_Binding_Protein	RNAInter	9	AC087500.1;AL160314.2;MIR9-3HG;SNHG16;KLF3-AS1;AL132800.1;PPP3CB-AS1;SNHG6;DLGAP1-AS2	0.75	1.18e-05	0.00176	0.218	0.000937	9/9601	12
VEZF1	RNA_Binding_Protein	RNAInter	7	AC087500.1;AL160314.2;SNHG16;KLF3-AS1;PPP3CB-AS1;SNHG6;DLGAP1-AS2	0.583	1.19e-05	0.00176	0.22	0.00149	7/4702	12
KDM5B	RNA_Binding_Protein	RNAInter	10	AC087500.1;AL160314.2;AC108010.1;MIR9-3HG;SNHG16;KLF3-AS1;AL132800.1;PPP3CB-AS1;SNHG6;DLGAP1-AS2	0.833	1.21e-05	0.00178	0.224	0.000771	10/12967	12
NANOG	RNA_Binding_Protein	RNAInter	10	AC087500.1;AL160314.2;AC108010.1;MIR9-3HG;SNHG16;KLF3-AS1;AL132800.1;PPP3CB-AS1;SNHG6;DLGAP1-AS2	0.833	1.26e-05	0.00183	0.233	0.000768	10/13025	12
HOXB13	RNA_Binding_Protein	RNAInter	7	AC087500.1;AL160314.2;MIR9-3HG;SNHG16;KLF3-AS1;PPP3CB-AS1;DLGAP1-AS2	0.583	1.28e-05	0.00185	0.237	0.00147	7/4752	12
ETV1	RNA_Binding_Protein	RNAInter	8	AC087500.1;AL160314.2;MIR9-3HG;SNHG16;KLF3-AS1;PPP3CB-AS1;SNHG6;DLGAP1-AS2	0.667	1.29e-05	0.00185	0.238	0.00115	8/6973	12
SPI1	RNA_Binding_Protein	RNAInter	10	AC087500.1;AL160314.2;AC108010.1;MIR9-3HG;SNHG16;KLF3-AS1;AL132800.1;PPP3CB-AS1;SNHG6;DLGAP1-AS2	0.833	1.33e-05	0.00188	0.246	0.000763	10/13096	12
BRD1	RNA_Binding_Protein	RNAInter	7	AL160314.2;MIR9-3HG;SNHG16;KLF3-AS1;PPP3CB-AS1;SNHG6;DLGAP1-AS2	0.583	1.33e-05	0.00188	0.246	0.00146	7/4777	12
TBXT	RNA_Binding_Protein	RNAInter	7	AC087500.1;MIR9-3HG;SNHG16;KLF3-AS1;PPP3CB-AS1;SNHG6;DLGAP1-AS2	0.583	1.37e-05	0.00189	0.253	0.00146	7/4800	12
HMGN3	RNA_Binding_Protein	RNAInter	8	AC087500.1;AL160314.2;MIR9-3HG;SNHG16;KLF3-AS1;PPP3CB-AS1;SNHG6;DLGAP1-AS2	0.667	1.37e-05	0.00189	0.253	0.00114	8/7025	12
BCOR	RNA_Binding_Protein	RNAInter	7	AC087500.1;AL160314.2;MIR9-3HG;SNHG16;KLF3-AS1;PPP3CB-AS1;SNHG6	0.583	1.37e-05	0.00189	0.253	0.00146	7/4803	12
BCL3	RNA_Binding_Protein	RNAInter	8	AC087500.1;AL160314.2;MIR9-3HG;SNHG16;KLF3-AS1;PPP3CB-AS1;SNHG6;DLGAP1-AS2	0.667	1.4e-05	0.00192	0.259	0.00113	8/7048	12
EZH1	RNA_Binding_Protein	RNAInter	8	AC087500.1;AL160314.2;AC108010.1;MIR9-3HG;SNHG16;KLF3-AS1;SNHG6;DLGAP1-AS2	0.667	1.43e-05	0.00194	0.264	0.00113	8/7065	12
UBTF	RNA_Binding_Protein	RNAInter	9	AC087500.1;AL160314.2;AC108010.1;MIR9-3HG;SNHG16;KLF3-AS1;PPP3CB-AS1;SNHG6;DLGAP1-AS2	0.75	1.45e-05	0.00196	0.268	0.000915	9/9837	12
POU5F1	RNA_Binding_Protein	RNAInter	10	AC087500.1;AL160314.2;AC108010.1;MIR9-3HG;SNHG16;KLF3-AS1;AL132800.1;PPP3CB-AS1;SNHG6;DLGAP1-AS2	0.833	1.49e-05	0.002	0.275	0.000754	10/13252	12
SAP30	RNA_Binding_Protein	RNAInter	10	AC087500.1;AL160314.2;AC108010.1;MIR9-3HG;SNHG16;KLF3-AS1;AL132800.1;PPP3CB-AS1;SNHG6;DLGAP1-AS2	0.833	1.51e-05	0.00201	0.279	0.000753	10/13274	12
ETS1	RNA_Binding_Protein	RNAInter	8	AC087500.1;AL160314.2;MIR9-3HG;SNHG16;KLF3-AS1;PPP3CB-AS1;SNHG6;DLGAP1-AS2	0.667	1.52e-05	0.00201	0.281	0.00112	8/7124	12
CPSF1	RNA_Binding_Protein	RNAInter	5	AC087500.1;AC108010.1;SNHG16;KLF3-AS1;SNHG6	0.417	1.53e-05	0.00201	0.283	0.00287	5/1737	12
NCOR1	RNA_Binding_Protein	RNAInter	9	AC087500.1;AL160314.2;MIR9-3HG;SNHG16;KLF3-AS1;AL132800.1;PPP3CB-AS1;SNHG6;DLGAP1-AS2	0.75	1.57e-05	0.00201	0.29	0.000906	9/9931	12
E2F7	RNA_Binding_Protein	RNAInter	9	AC087500.1;AL160314.2;MIR9-3HG;SNHG16;KLF3-AS1;AL132800.1;PPP3CB-AS1;SNHG6;DLGAP1-AS2	0.75	1.57e-05	0.00201	0.29	0.000906	9/9929	12
NPM1	RNA_Binding_Protein	RNAInter	5	AC087500.1;AC108010.1;SNHG16;KLF3-AS1;SNHG6	0.417	1.57e-05	0.00201	0.29	0.00285	5/1747	12
GPS2	RNA_Binding_Protein	RNAInter	8	AC087500.1;AL160314.2;MIR9-3HG;SNHG16;KLF3-AS1;AL132800.1;PPP3CB-AS1;SNHG6	0.667	1.58e-05	0.00201	0.292	0.00112	8/7159	12
LEF1	RNA_Binding_Protein	RNAInter	8	AC087500.1;MIR9-3HG;SNHG16;KLF3-AS1;AL132800.1;PPP3CB-AS1;SNHG6;DLGAP1-AS2	0.667	1.6e-05	0.00203	0.296	0.00111	8/7176	12
ZNF384	RNA_Binding_Protein	RNAInter	9	AC087500.1;AL160314.2;AC108010.1;MIR9-3HG;SNHG16;KLF3-AS1;PPP3CB-AS1;SNHG6;DLGAP1-AS2	0.75	1.67e-05	0.00209	0.309	0.000899	9/10004	12
GLI3	RNA_Binding_Protein	RNAInter	7	AC087500.1;AL160314.2;MIR9-3HG;SNHG16;KLF3-AS1;PPP3CB-AS1;SNHG6	0.583	1.67e-05	0.00209	0.309	0.00141	7/4947	12
SP2	RNA_Binding_Protein	RNAInter	6	AC087500.1;AL160314.2;SNHG16;KLF3-AS1;SNHG6;DLGAP1-AS2	0.5	1.7e-05	0.00211	0.314	0.0019	6/3151	12
STAT5A	RNA_Binding_Protein	RNAInter	8	AC087500.1;AL160314.2;MIR9-3HG;SNHG16;KLF3-AS1;PPP3CB-AS1;SNHG6;DLGAP1-AS2	0.667	1.75e-05	0.00214	0.324	0.0011	8/7258	12
NUMA1	RNA_Binding_Protein	RNAInter	3	SNHG16;PPP3CB-AS1;SNHG6	0.25	1.75e-05	0.00214	0.324	0.0114	3/255	12
RAD21	RNA_Binding_Protein	RNAInter	10	AC087500.1;AL160314.2;AC108010.1;MIR9-3HG;SNHG16;KLF3-AS1;AL132800.1;PPP3CB-AS1;SNHG6;DLGAP1-AS2	0.833	1.84e-05	0.00224	0.34	0.000738	10/13555	12
RANGAP1	RNA_Binding_Protein	RNAInter	5	AC087500.1;AC108010.1;SNHG16;KLF3-AS1;SNHG6	0.417	1.93e-05	0.00233	0.357	0.00273	5/1822	12
RBFOX2	RNA_Binding_Protein	RNAInter	4	SNHG16;KLF3-AS1;SNHG6;DLGAP1-AS2	0.333	1.94e-05	0.00233	0.359	0.0047	4/843	12
CUX1	RNA_Binding_Protein	RNAInter	9	AC087500.1;AL160314.2;AC108010.1;MIR9-3HG;SNHG16;KLF3-AS1;PPP3CB-AS1;SNHG6;DLGAP1-AS2	0.75	1.98e-05	0.00236	0.366	0.000882	9/10203	12
CCNT2	RNA_Binding_Protein	RNAInter	8	AC087500.1;AL160314.2;MIR9-3HG;SNHG16;KLF3-AS1;PPP3CB-AS1;SNHG6;DLGAP1-AS2	0.667	2.09e-05	0.00248	0.386	0.00108	8/7432	12
TBP	RNA_Binding_Protein	RNAInter	9	AC087500.1;AL160314.2;MIR9-3HG;SNHG16;KLF3-AS1;AL132800.1;PPP3CB-AS1;SNHG6;DLGAP1-AS2	0.75	2.13e-05	0.00251	0.394	0.000874	9/10293	12
SMARCB1	RNA_Binding_Protein	RNAInter	8	AL160314.2;MIR9-3HG;SNHG16;KLF3-AS1;AL132800.1;PPP3CB-AS1;SNHG6;DLGAP1-AS2	0.667	2.19e-05	0.00256	0.405	0.00107	8/7482	12
SOX17	RNA_Binding_Protein	RNAInter	7	AC087500.1;AL160314.2;MIR9-3HG;SNHG16;KLF3-AS1;SNHG6;DLGAP1-AS2	0.583	2.21e-05	0.00256	0.409	0.00135	7/5162	12
NFE2	RNA_Binding_Protein	RNAInter	9	AC087500.1;AL160314.2;MIR9-3HG;SNHG16;KLF3-AS1;AL132800.1;PPP3CB-AS1;SNHG6;DLGAP1-AS2	0.75	2.25e-05	0.00256	0.416	0.000868	9/10363	12
ELK4	RNA_Binding_Protein	RNAInter	6	AC087500.1;AL160314.2;MIR9-3HG;KLF3-AS1;SNHG6;DLGAP1-AS2	0.5	2.25e-05	0.00256	0.416	0.00181	6/3310	12
CHD1	RNA_Binding_Protein	RNAInter	10	AC087500.1;AL160314.2;AC108010.1;MIR9-3HG;SNHG16;KLF3-AS1;AL132800.1;PPP3CB-AS1;SNHG6;DLGAP1-AS2	0.833	2.25e-05	0.00256	0.416	0.000722	10/13844	12
IRF5	RNA_Binding_Protein	RNAInter	6	AC087500.1;MIR9-3HG;SNHG16;KLF3-AS1;PPP3CB-AS1;DLGAP1-AS2	0.5	2.26e-05	0.00256	0.418	0.00181	6/3313	12
BATF	RNA_Binding_Protein	RNAInter	8	AC087500.1;AL160314.2;MIR9-3HG;SNHG16;KLF3-AS1;PPP3CB-AS1;SNHG6;DLGAP1-AS2	0.667	2.33e-05	0.00263	0.431	0.00106	8/7540	12
EBNA-LP	RNA_Binding_Protein	RNAInter	7	AC087500.1;AL160314.2;MIR9-3HG;SNHG16;PPP3CB-AS1;SNHG6;DLGAP1-AS2	0.583	2.36e-05	0.00264	0.436	0.00134	7/5214	12
MAFK	RNA_Binding_Protein	RNAInter	10	AC087500.1;AL160314.2;AC108010.1;MIR9-3HG;SNHG16;KLF3-AS1;AL132800.1;PPP3CB-AS1;SNHG6;DLGAP1-AS2	0.833	2.39e-05	0.00266	0.442	0.000718	10/13934	12
PHF20	RNA_Binding_Protein	RNAInter	5	AC087500.1;AL160314.2;SNHG16;KLF3-AS1;SNHG6	0.417	2.4e-05	0.00266	0.444	0.00261	5/1906	12
NFE2L2	RNA_Binding_Protein	RNAInter	7	AC087500.1;AL160314.2;SNHG16;KLF3-AS1;PPP3CB-AS1;SNHG6;DLGAP1-AS2	0.583	2.47e-05	0.00268	0.457	0.00133	7/5249	12
SOX2	RNA_Binding_Protein	RNAInter	10	AC087500.1;AL160314.2;AC108010.1;MIR9-3HG;SNHG16;KLF3-AS1;AL132800.1;PPP3CB-AS1;SNHG6;DLGAP1-AS2	0.833	2.48e-05	0.00268	0.458	0.000715	10/13988	12
STAG1	RNA_Binding_Protein	RNAInter	10	AC087500.1;AL160314.2;AC108010.1;MIR9-3HG;SNHG16;KLF3-AS1;AL132800.1;PPP3CB-AS1;SNHG6;DLGAP1-AS2	0.833	2.48e-05	0.00268	0.458	0.000715	10/13987	12
JUND	RNA_Binding_Protein	RNAInter	10	AC087500.1;AL160314.2;AC108010.1;MIR9-3HG;SNHG16;KLF3-AS1;AL132800.1;PPP3CB-AS1;SNHG6;DLGAP1-AS2	0.833	2.49e-05	0.00268	0.46	0.000715	10/13993	12
KDM1B	RNA_Binding_Protein	RNAInter	10	AC087500.1;AL160314.2;AC108010.1;MIR9-3HG;SNHG16;KLF3-AS1;AL132800.1;PPP3CB-AS1;SNHG6;DLGAP1-AS2	0.833	2.49e-05	0.00268	0.46	0.000715	10/13991	12
NRF1	RNA_Binding_Protein	RNAInter	8	AC087500.1;AL160314.2;MIR9-3HG;SNHG16;KLF3-AS1;PPP3CB-AS1;SNHG6;DLGAP1-AS2	0.667	2.51e-05	0.00268	0.464	0.00105	8/7618	12
JUNB	RNA_Binding_Protein	RNAInter	8	AC087500.1;AL160314.2;MIR9-3HG;SNHG16;KLF3-AS1;PPP3CB-AS1;SNHG6;DLGAP1-AS2	0.667	2.52e-05	0.00268	0.466	0.00105	8/7620	12
FTO	RNA_Binding_Protein	RNAInter	3	AC108010.1;SNHG16;KLF3-AS1	0.25	2.57e-05	0.00271	0.475	0.01	3/290	12
MED12	RNA_Binding_Protein	RNAInter	8	AC087500.1;AL160314.2;MIR9-3HG;SNHG16;KLF3-AS1;PPP3CB-AS1;SNHG6;DLGAP1-AS2	0.667	2.58e-05	0.00271	0.477	0.00105	8/7644	12
E2F2	RNA_Binding_Protein	RNAInter	7	AL160314.2;MIR9-3HG;SNHG16;KLF3-AS1;PPP3CB-AS1;SNHG6;DLGAP1-AS2	0.583	2.63e-05	0.00274	0.486	0.00132	7/5300	12
HCFC1	RNA_Binding_Protein	RNAInter	8	AC087500.1;AL160314.2;MIR9-3HG;SNHG16;KLF3-AS1;PPP3CB-AS1;SNHG6;DLGAP1-AS2	0.667	2.65e-05	0.00274	0.49	0.00104	8/7674	12
NKRF	RNA_Binding_Protein	RNAInter	3	AC108010.1;SNHG16;KLF3-AS1	0.25	2.65e-05	0.00274	0.49	0.00993	3/293	12
STAT3	RNA_Binding_Protein	RNAInter	10	AC087500.1;AL160314.2;AC108010.1;MIR9-3HG;SNHG16;KLF3-AS1;AL132800.1;PPP3CB-AS1;SNHG6;DLGAP1-AS2	0.833	2.71e-05	0.00277	0.501	0.000708	10/14117	12
LYL1	RNA_Binding_Protein	RNAInter	7	AC087500.1;AL160314.2;MIR9-3HG;SNHG16;KLF3-AS1;SNHG6;DLGAP1-AS2	0.583	2.71e-05	0.00277	0.501	0.00131	7/5323	12
NFIC	RNA_Binding_Protein	RNAInter	9	AC087500.1;AL160314.2;MIR9-3HG;SNHG16;KLF3-AS1;AL132800.1;PPP3CB-AS1;SNHG6;DLGAP1-AS2	0.75	2.8e-05	0.00284	0.518	0.000846	9/10633	12
HSF1	RNA_Binding_Protein	RNAInter	8	AC087500.1;AL160314.2;MIR9-3HG;SNHG16;KLF3-AS1;AL132800.1;SNHG6;DLGAP1-AS2	0.667	2.82e-05	0.00285	0.521	0.00103	8/7735	12
NIPBL	RNA_Binding_Protein	RNAInter	8	AC087500.1;AL160314.2;MIR9-3HG;SNHG16;KLF3-AS1;PPP3CB-AS1;SNHG6;DLGAP1-AS2	0.667	2.85e-05	0.00286	0.527	0.00103	8/7747	12
RUNX1	RNA_Binding_Protein	RNAInter	9	AL160314.2;AC108010.1;MIR9-3HG;SNHG16;KLF3-AS1;AL132800.1;PPP3CB-AS1;SNHG6;DLGAP1-AS2	0.75	2.92e-05	0.00288	0.54	0.000842	9/10684	12
AR	RNA_Binding_Protein	RNAInter	10	AC087500.1;AL160314.2;AC108010.1;MIR9-3HG;SNHG16;KLF3-AS1;AL132800.1;PPP3CB-AS1;SNHG6;DLGAP1-AS2	0.833	2.93e-05	0.00288	0.542	0.000702	10/14236	12
CEBPB	RNA_Binding_Protein	RNAInter	10	AC087500.1;AL160314.2;AC108010.1;MIR9-3HG;SNHG16;KLF3-AS1;AL132800.1;PPP3CB-AS1;SNHG6;DLGAP1-AS2	0.833	2.93e-05	0.00288	0.542	0.000702	10/14234	12
GATA6	RNA_Binding_Protein	RNAInter	10	AC087500.1;AL160314.2;AC108010.1;MIR9-3HG;SNHG16;KLF3-AS1;AL132800.1;PPP3CB-AS1;SNHG6;DLGAP1-AS2	0.833	2.93e-05	0.00288	0.542	0.000702	10/14237	12
TP53	RNA_Binding_Protein	RNAInter	10	AC087500.1;AL160314.2;AC108010.1;MIR9-3HG;SNHG16;KLF3-AS1;AL132800.1;PPP3CB-AS1;SNHG6;DLGAP1-AS2	0.833	3.03e-05	0.00296	0.56	0.0007	10/14288	12
ZBTB33	RNA_Binding_Protein	RNAInter	7	AC087500.1;AC108010.1;MIR9-3HG;SNHG16;KLF3-AS1;SNHG6;DLGAP1-AS2	0.583	3.05e-05	0.00297	0.564	0.00129	7/5421	12
TCF7L2	RNA_Binding_Protein	RNAInter	9	AC087500.1;AL160314.2;MIR9-3HG;SNHG16;KLF3-AS1;AL132800.1;PPP3CB-AS1;SNHG6;DLGAP1-AS2	0.75	3.07e-05	0.00297	0.568	0.000837	9/10748	12
EP300	RNA_Binding_Protein	RNAInter	10	AC087500.1;AL160314.2;AC108010.1;MIR9-3HG;SNHG16;KLF3-AS1;AL132800.1;PPP3CB-AS1;SNHG6;DLGAP1-AS2	0.833	3.14e-05	0.00302	0.58	0.000697	10/14342	12
CBX3	RNA_Binding_Protein	RNAInter	9	AC087500.1;AL160314.2;MIR9-3HG;SNHG16;KLF3-AS1;AL132800.1;PPP3CB-AS1;SNHG6;DLGAP1-AS2	0.75	3.19e-05	0.00306	0.59	0.000833	9/10799	12
MRE11	RNA_Binding_Protein	RNAInter	8	AL160314.2;MIR9-3HG;SNHG16;KLF3-AS1;AL132800.1;PPP3CB-AS1;SNHG6;DLGAP1-AS2	0.667	3.21e-05	0.00306	0.593	0.00102	8/7871	12
CREBBP	RNA_Binding_Protein	RNAInter	9	AC087500.1;AL160314.2;MIR9-3HG;SNHG16;KLF3-AS1;AL132800.1;PPP3CB-AS1;SNHG6;DLGAP1-AS2	0.75	3.29e-05	0.00312	0.608	0.00083	9/10837	12
SIRT6	RNA_Binding_Protein	RNAInter	9	AL160314.2;AC108010.1;MIR9-3HG;SNHG16;KLF3-AS1;AL132800.1;PPP3CB-AS1;SNHG6;DLGAP1-AS2	0.75	3.36e-05	0.00317	0.621	0.000828	9/10865	12
EFTUD2	RNA_Binding_Protein	RNAInter	3	AC108010.1;SNHG16;SNHG6	0.25	3.38e-05	0.00317	0.625	0.00917	3/318	12
EZH2	RNA_Binding_Protein	RNAInter	10	AC087500.1;AL160314.2;AC108010.1;MIR9-3HG;SNHG16;KLF3-AS1;AL132800.1;PPP3CB-AS1;SNHG6;DLGAP1-AS2	0.833	3.39e-05	0.00317	0.627	0.000692	10/14457	12
ESR1	RNA_Binding_Protein	RNAInter	10	AC087500.1;AL160314.2;AC108010.1;MIR9-3HG;SNHG16;KLF3-AS1;AL132800.1;PPP3CB-AS1;SNHG6;DLGAP1-AS2	0.833	3.43e-05	0.00318	0.634	0.000691	10/14476	12
CHD2	RNA_Binding_Protein	RNAInter	9	AC087500.1;AL160314.2;MIR9-3HG;SNHG16;KLF3-AS1;AL132800.1;PPP3CB-AS1;SNHG6;DLGAP1-AS2	0.75	3.44e-05	0.00318	0.636	0.000826	9/10896	12
PHF8	RNA_Binding_Protein	RNAInter	9	AC087500.1;AL160314.2;MIR9-3HG;SNHG16;KLF3-AS1;AL132800.1;PPP3CB-AS1;SNHG6;DLGAP1-AS2	0.75	3.51e-05	0.00322	0.649	0.000824	9/10921	12
TEAD4	RNA_Binding_Protein	RNAInter	10	AC087500.1;AL160314.2;AC108010.1;MIR9-3HG;SNHG16;KLF3-AS1;AL132800.1;PPP3CB-AS1;SNHG6;DLGAP1-AS2	0.833	3.53e-05	0.00322	0.653	0.000689	10/14522	12
GNL3	RNA_Binding_Protein	RNAInter	3	SNHG16;KLF3-AS1;SNHG6	0.25	3.54e-05	0.00322	0.654	0.00904	3/323	12
USF2	RNA_Binding_Protein	RNAInter	9	AC087500.1;AL160314.2;MIR9-3HG;SNHG16;KLF3-AS1;AL132800.1;PPP3CB-AS1;SNHG6;DLGAP1-AS2	0.75	3.57e-05	0.00322	0.66	0.000822	9/10946	12
RB1	RNA_Binding_Protein	RNAInter	8	AC087500.1;AL160314.2;MIR9-3HG;SNHG16;KLF3-AS1;PPP3CB-AS1;SNHG6;DLGAP1-AS2	0.667	3.57e-05	0.00322	0.66	0.001	8/7984	12
FOXA1	RNA_Binding_Protein	RNAInter	10	AC087500.1;AL160314.2;AC108010.1;MIR9-3HG;SNHG16;KLF3-AS1;AL132800.1;PPP3CB-AS1;SNHG6;DLGAP1-AS2	0.833	3.62e-05	0.00322	0.669	0.000687	10/14558	12
PSIP1	RNA_Binding_Protein	RNAInter	8	AL160314.2;AC108010.1;MIR9-3HG;KLF3-AS1;AL132800.1;PPP3CB-AS1;SNHG6;DLGAP1-AS2	0.667	3.63e-05	0.00322	0.671	0.000999	8/8003	12
POLR2A	RNA_Binding_Protein	RNAInter	10	AC087500.1;AL160314.2;AC108010.1;MIR9-3HG;SNHG16;KLF3-AS1;AL132800.1;PPP3CB-AS1;SNHG6;DLGAP1-AS2	0.833	3.65e-05	0.00322	0.675	0.000686	10/14570	12
SMAD2	RNA_Binding_Protein	RNAInter	10	AC087500.1;AL160314.2;AC108010.1;MIR9-3HG;SNHG16;KLF3-AS1;AL132800.1;PPP3CB-AS1;SNHG6;DLGAP1-AS2	0.833	3.67e-05	0.00322	0.678	0.000686	10/14581	12
ZNF274	RNA_Binding_Protein	RNAInter	5	AC087500.1;MIR9-3HG;SNHG16;KLF3-AS1;DLGAP1-AS2	0.417	3.67e-05	0.00322	0.678	0.00239	5/2083	12
DIS3L2	RNA_Binding_Protein	RNAInter	3	SNHG16;KLF3-AS1;SNHG6	0.25	3.67e-05	0.00322	0.678	0.00893	3/327	12
NFYB	RNA_Binding_Protein	RNAInter	8	AC087500.1;AL160314.2;MIR9-3HG;SNHG16;KLF3-AS1;AL132800.1;PPP3CB-AS1;DLGAP1-AS2	0.667	3.69e-05	0.00322	0.682	0.000997	8/8020	12
GATA1	RNA_Binding_Protein	RNAInter	9	AC087500.1;AL160314.2;MIR9-3HG;SNHG16;KLF3-AS1;AL132800.1;PPP3CB-AS1;SNHG6;DLGAP1-AS2	0.75	3.74e-05	0.00325	0.691	0.000818	9/11004	12
CTCF	RNA_Binding_Protein	RNAInter	10	AC087500.1;AL160314.2;AC108010.1;MIR9-3HG;SNHG16;KLF3-AS1;AL132800.1;PPP3CB-AS1;SNHG6;DLGAP1-AS2	0.833	3.84e-05	0.0033	0.71	0.000682	10/14651	12
CTBP2	RNA_Binding_Protein	RNAInter	7	AC087500.1;AL160314.2;MIR9-3HG;SNHG16;KLF3-AS1;PPP3CB-AS1;DLGAP1-AS2	0.583	3.84e-05	0.0033	0.71	0.00125	7/5613	12
MAFB	RNA_Binding_Protein	RNAInter	5	MIR9-3HG;KLF3-AS1;PPP3CB-AS1;SNHG6;DLGAP1-AS2	0.417	3.87e-05	0.00331	0.715	0.00237	5/2106	12
ELK1	RNA_Binding_Protein	RNAInter	8	AC087500.1;AL160314.2;MIR9-3HG;SNHG16;KLF3-AS1;PPP3CB-AS1;SNHG6;DLGAP1-AS2	0.667	3.9e-05	0.00332	0.721	0.00099	8/8080	12
KDM1A	RNA_Binding_Protein	RNAInter	8	AL160314.2;MIR9-3HG;SNHG16;KLF3-AS1;AL132800.1;PPP3CB-AS1;SNHG6;DLGAP1-AS2	0.667	3.91e-05	0.00332	0.723	0.000989	8/8083	12
BRD4	RNA_Binding_Protein	RNAInter	8	AC087500.1;AL160314.2;MIR9-3HG;SNHG16;KLF3-AS1;PPP3CB-AS1;SNHG6;DLGAP1-AS2	0.667	3.95e-05	0.00333	0.73	0.000988	8/8094	12
CHD4	RNA_Binding_Protein	RNAInter	7	AL160314.2;MIR9-3HG;SNHG16;KLF3-AS1;PPP3CB-AS1;SNHG6;DLGAP1-AS2	0.583	4.02e-05	0.00337	0.743	0.00124	7/5653	12
STAT4	RNA_Binding_Protein	RNAInter	6	AL160314.2;MIR9-3HG;SNHG16;KLF3-AS1;PPP3CB-AS1;DLGAP1-AS2	0.5	4.04e-05	0.00337	0.747	0.00163	6/3669	12
TRA2A	RNA_Binding_Protein	RNAInter	3	SNHG16;SNHG6;DLGAP1-AS2	0.25	4.05e-05	0.00337	0.749	0.00865	3/338	12
TAL1	RNA_Binding_Protein	RNAInter	9	AC087500.1;AL160314.2;MIR9-3HG;SNHG16;KLF3-AS1;AL132800.1;PPP3CB-AS1;SNHG6;DLGAP1-AS2	0.75	4.51e-05	0.00374	0.834	0.000799	9/11255	12
BHLHE40	RNA_Binding_Protein	RNAInter	9	AC087500.1;AL160314.2;MIR9-3HG;SNHG16;KLF3-AS1;AL132800.1;PPP3CB-AS1;SNHG6;DLGAP1-AS2	0.75	4.59e-05	0.00377	0.849	0.000798	9/11279	12
NKX2-2	RNA_Binding_Protein	RNAInter	7	AC087500.1;AL160314.2;MIR9-3HG;SNHG16;KLF3-AS1;SNHG6;DLGAP1-AS2	0.583	4.6e-05	0.00377	0.85	0.00121	7/5771	12
EIF4G2	RNA_Binding_Protein	RNAInter	4	AC108010.1;SNHG16;KLF3-AS1;SNHG6	0.333	4.62e-05	0.00377	0.854	0.00377	4/1053	12
KLF4	RNA_Binding_Protein	RNAInter	9	AL160314.2;AC108010.1;MIR9-3HG;SNHG16;KLF3-AS1;AL132800.1;PPP3CB-AS1;SNHG6;DLGAP1-AS2	0.75	4.63e-05	0.00377	0.856	0.000797	9/11289	12
RTCB	RNA_Binding_Protein	RNAInter	4	AC108010.1;SNHG16;KLF3-AS1;SNHG6	0.333	4.74e-05	0.00384	0.876	0.00375	4/1060	12
TRIM28	RNA_Binding_Protein	RNAInter	9	AC087500.1;AL160314.2;AC108010.1;MIR9-3HG;SNHG16;KLF3-AS1;PPP3CB-AS1;SNHG6;DLGAP1-AS2	0.75	4.92e-05	0.00397	0.91	0.000791	9/11372	12
MBD3	RNA_Binding_Protein	RNAInter	8	AL160314.2;MIR9-3HG;SNHG16;KLF3-AS1;AL132800.1;PPP3CB-AS1;SNHG6;DLGAP1-AS2	0.667	4.94e-05	0.00397	0.913	0.000959	8/8342	12
MXI1	RNA_Binding_Protein	RNAInter	9	AC087500.1;AL160314.2;MIR9-3HG;SNHG16;KLF3-AS1;AL132800.1;PPP3CB-AS1;SNHG6;DLGAP1-AS2	0.75	4.96e-05	0.00397	0.917	0.000791	9/11382	12
FOXM1	RNA_Binding_Protein	RNAInter	9	AC087500.1;AL160314.2;AC108010.1;MIR9-3HG;SNHG16;KLF3-AS1;PPP3CB-AS1;SNHG6;DLGAP1-AS2	0.75	5.02e-05	0.004	0.928	0.000789	9/11399	12
HES1	RNA_Binding_Protein	RNAInter	6	AL160314.2;MIR9-3HG;SNHG16;KLF3-AS1;AL132800.1;DLGAP1-AS2	0.5	5.22e-05	0.00412	0.965	0.00156	6/3839	12
ATF5	RNA_Binding_Protein	RNAInter	6	AL160314.2;AC108010.1;SNHG16;KLF3-AS1;SNHG6;DLGAP1-AS2	0.5	5.22e-05	0.00412	0.965	0.00156	6/3839	12
RFX5	RNA_Binding_Protein	RNAInter	9	AC087500.1;AL160314.2;MIR9-3HG;SNHG16;KLF3-AS1;AL132800.1;PPP3CB-AS1;SNHG6;DLGAP1-AS2	0.75	5.27e-05	0.00413	0.974	0.000785	9/11465	12
ASF1A	RNA_Binding_Protein	RNAInter	8	AC087500.1;AL160314.2;MIR9-3HG;SNHG16;KLF3-AS1;PPP3CB-AS1;SNHG6;DLGAP1-AS2	0.667	5.29e-05	0.00413	0.978	0.00095	8/8418	12
MECOM	RNA_Binding_Protein	RNAInter	7	AL160314.2;MIR9-3HG;SNHG16;KLF3-AS1;PPP3CB-AS1;SNHG6;DLGAP1-AS2	0.583	5.31e-05	0.00413	0.982	0.00119	7/5899	12
NSD2	RNA_Binding_Protein	RNAInter	8	AL160314.2;AC108010.1;MIR9-3HG;SNHG16;KLF3-AS1;PPP3CB-AS1;SNHG6;DLGAP1-AS2	0.667	5.32e-05	0.00413	0.984	0.000949	8/8426	12
ZNF598	RNA_Binding_Protein	RNAInter	7	AC108010.1;MIR9-3HG;SNHG16;KLF3-AS1;PPP3CB-AS1;SNHG6;DLGAP1-AS2	0.583	5.34e-05	0.00413	0.987	0.00118	7/5904	12
WRNIP1	RNA_Binding_Protein	RNAInter	8	AC087500.1;AL160314.2;MIR9-3HG;SNHG16;KLF3-AS1;PPP3CB-AS1;SNHG6;DLGAP1-AS2	0.667	5.67e-05	0.00437	1	0.000941	8/8497	12
SETDB1	RNA_Binding_Protein	RNAInter	9	AC087500.1;AL160314.2;MIR9-3HG;SNHG16;KLF3-AS1;AL132800.1;PPP3CB-AS1;SNHG6;DLGAP1-AS2	0.75	5.7e-05	0.00437	1	0.000777	9/11574	12
CDK8	RNA_Binding_Protein	RNAInter	7	AC087500.1;MIR9-3HG;SNHG16;KLF3-AS1;PPP3CB-AS1;SNHG6;DLGAP1-AS2	0.583	5.88e-05	0.00449	1	0.00117	7/5992	12
SUZ12	RNA_Binding_Protein	RNAInter	9	AC087500.1;AL160314.2;MIR9-3HG;SNHG16;KLF3-AS1;AL132800.1;PPP3CB-AS1;SNHG6;DLGAP1-AS2	0.75	5.91e-05	0.0045	1	0.000774	9/11624	12
STAU1	RNA_Binding_Protein	RNAInter	3	AC087500.1;AC108010.1;SNHG16	0.25	6.49e-05	0.00492	1	0.00741	3/396	12
PUM2	RNA_Binding_Protein	RNAInter	3	AC108010.1;SNHG16;SNHG6	0.25	6.58e-05	0.00497	1	0.00737	3/398	12
E2F6	RNA_Binding_Protein	RNAInter	8	AC087500.1;AL160314.2;MIR9-3HG;SNHG16;KLF3-AS1;PPP3CB-AS1;SNHG6;DLGAP1-AS2	0.667	6.63e-05	0.00498	1	0.000921	8/8680	12
SPDEF	RNA_Binding_Protein	RNAInter	9	AC087500.1;AL160314.2;MIR9-3HG;SNHG16;KLF3-AS1;AL132800.1;PPP3CB-AS1;SNHG6;DLGAP1-AS2	0.75	6.67e-05	0.00499	1	0.000763	9/11793	12
DEK	RNA_Binding_Protein	RNAInter	9	AC087500.1;AL160314.2;AC108010.1;MIR9-3HG;SNHG16;KLF3-AS1;PPP3CB-AS1;SNHG6;DLGAP1-AS2	0.75	6.94e-05	0.00517	1	0.000759	9/11849	12
BRCA1	RNA_Binding_Protein	RNAInter	8	AC087500.1;AL160314.2;MIR9-3HG;SNHG16;KLF3-AS1;PPP3CB-AS1;SNHG6;DLGAP1-AS2	0.667	7.18e-05	0.00533	1	0.000911	8/8773	12
EBNA-2	RNA_Binding_Protein	RNAInter	6	AC087500.1;MIR9-3HG;SNHG16;AL132800.1;PPP3CB-AS1;DLGAP1-AS2	0.5	7.27e-05	0.00538	1	0.00147	6/4071	12
MAZ	RNA_Binding_Protein	RNAInter	9	AC087500.1;AL160314.2;MIR9-3HG;SNHG16;KLF3-AS1;AL132800.1;PPP3CB-AS1;SNHG6;DLGAP1-AS2	0.75	7.32e-05	0.00539	1	0.000755	9/11925	12
TCF12	RNA_Binding_Protein	RNAInter	9	AC087500.1;AL160314.2;AC108010.1;MIR9-3HG;SNHG16;KLF3-AS1;PPP3CB-AS1;SNHG6;DLGAP1-AS2	0.75	7.66e-05	0.0056	1	0.00075	9/11990	12
HNRNPU	RNA_Binding_Protein	RNAInter	4	AC108010.1;SNHG16;KLF3-AS1;DLGAP1-AS2	0.333	7.67e-05	0.0056	1	0.00331	4/1200	12
CDK6	RNA_Binding_Protein	RNAInter	8	AC087500.1;AL160314.2;MIR9-3HG;SNHG16;KLF3-AS1;PPP3CB-AS1;SNHG6;DLGAP1-AS2	0.667	7.8e-05	0.00568	1	0.000901	8/8872	12
CSNK2A1	RNA_Binding_Protein	RNAInter	6	MIR9-3HG;SNHG16;KLF3-AS1;PPP3CB-AS1;SNHG6;DLGAP1-AS2	0.5	7.84e-05	0.00568	1	0.00145	6/4126	12
ELK3	RNA_Binding_Protein	RNAInter	6	AC087500.1;AL160314.2;MIR9-3HG;SNHG16;PPP3CB-AS1;SNHG6	0.5	7.92e-05	0.00572	1	0.00145	6/4133	12
ZNF281	RNA_Binding_Protein	RNAInter	5	AC087500.1;AL160314.2;MIR9-3HG;SNHG16;KLF3-AS1	0.417	7.99e-05	0.00575	1	0.00203	5/2452	12
HIRA	RNA_Binding_Protein	RNAInter	9	AC087500.1;AL160314.2;MIR9-3HG;SNHG16;KLF3-AS1;AL132800.1;PPP3CB-AS1;SNHG6;DLGAP1-AS2	0.75	8.13e-05	0.00582	1	0.000745	9/12076	12
SRF	RNA_Binding_Protein	RNAInter	9	AC087500.1;AL160314.2;MIR9-3HG;SNHG16;KLF3-AS1;AL132800.1;PPP3CB-AS1;SNHG6;DLGAP1-AS2	0.75	8.18e-05	0.00582	1	0.000744	9/12086	12
HBP1	RNA_Binding_Protein	RNAInter	6	AC087500.1;AL160314.2;MIR9-3HG;SNHG16;PPP3CB-AS1;DLGAP1-AS2	0.5	8.2e-05	0.00582	1	0.00144	6/4159	12
EWSR1	RNA_Binding_Protein	RNAInter	4	AL160314.2;AC108010.1;SNHG16;SNHG6	0.333	8.22e-05	0.00582	1	0.00325	4/1222	12
RCOR1	RNA_Binding_Protein	RNAInter	9	AC087500.1;AL160314.2;MIR9-3HG;SNHG16;KLF3-AS1;AL132800.1;PPP3CB-AS1;SNHG6;DLGAP1-AS2	0.75	8.27e-05	0.00584	1	0.000743	9/12102	12
LSM11	RNA_Binding_Protein	RNAInter	3	SNHG16;KLF3-AS1;SNHG6	0.25	8.45e-05	0.00594	1	0.00679	3/433	12
SMC3	RNA_Binding_Protein	RNAInter	9	AC087500.1;AL160314.2;MIR9-3HG;SNHG16;KLF3-AS1;AL132800.1;PPP3CB-AS1;SNHG6;DLGAP1-AS2	0.75	8.54e-05	0.00598	1	0.000741	9/12149	12
KLF5	RNA_Binding_Protein	RNAInter	8	AC087500.1;AL160314.2;MIR9-3HG;SNHG16;KLF3-AS1;PPP3CB-AS1;SNHG6;DLGAP1-AS2	0.667	8.59e-05	0.00599	1	0.00089	8/8989	12
HOXC9	RNA_Binding_Protein	RNAInter	8	AL160314.2;AC108010.1;MIR9-3HG;SNHG16;KLF3-AS1;PPP3CB-AS1;SNHG6;DLGAP1-AS2	0.667	8.69e-05	0.00602	1	0.000888	8/9003	12
AGO1	RNA_Binding_Protein	RNAInter	9	AC087500.1;AL160314.2;MIR9-3HG;SNHG16;KLF3-AS1;AL132800.1;PPP3CB-AS1;SNHG6;DLGAP1-AS2	0.75	8.7e-05	0.00602	1	0.000739	9/12176	12
SRSF9	RNA_Binding_Protein	RNAInter	3	AC108010.1;SNHG16;SNHG6	0.25	8.8e-05	0.00607	1	0.0067	3/439	12
KLF1	RNA_Binding_Protein	RNAInter	8	AC087500.1;AL160314.2;MIR9-3HG;SNHG16;KLF3-AS1;PPP3CB-AS1;SNHG6;DLGAP1-AS2	0.667	8.93e-05	0.00614	1	0.000885	8/9037	12
ZC3H11A	RNA_Binding_Protein	RNAInter	7	AL160314.2;MIR9-3HG;SNHG16;KLF3-AS1;PPP3CB-AS1;SNHG6;DLGAP1-AS2	0.583	9.01e-05	0.00617	1	0.00109	7/6399	12
ETV5	RNA_Binding_Protein	RNAInter	6	AC087500.1;AL160314.2;KLF3-AS1;PPP3CB-AS1;SNHG6;DLGAP1-AS2	0.5	9.1e-05	0.00621	1	0.00141	6/4237	12
MED1	RNA_Binding_Protein	RNAInter	7	AC087500.1;AL160314.2;MIR9-3HG;SNHG16;KLF3-AS1;SNHG6;DLGAP1-AS2	0.583	9.24e-05	0.00628	1	0.00109	7/6424	12
FOXD2	RNA_Binding_Protein	RNAInter	6	AL160314.2;MIR9-3HG;SNHG16;KLF3-AS1;SNHG6;DLGAP1-AS2	0.5	9.54e-05	0.00644	1	0.0014	6/4273	12
TBL1X	RNA_Binding_Protein	RNAInter	8	AC087500.1;AL160314.2;MIR9-3HG;SNHG16;KLF3-AS1;AL132800.1;PPP3CB-AS1;SNHG6	0.667	9.55e-05	0.00644	1	0.000877	8/9119	12
BACH1	RNA_Binding_Protein	RNAInter	8	AC087500.1;AL160314.2;MIR9-3HG;SNHG16;KLF3-AS1;PPP3CB-AS1;SNHG6;DLGAP1-AS2	0.667	9.64e-05	0.00646	1	0.000876	8/9131	12
ARNT	RNA_Binding_Protein	RNAInter	8	AC087500.1;AL160314.2;MIR9-3HG;SNHG16;KLF3-AS1;PPP3CB-AS1;SNHG6;DLGAP1-AS2	0.667	9.65e-05	0.00646	1	0.000876	8/9132	12
SMAD3	RNA_Binding_Protein	RNAInter	8	AC087500.1;AC108010.1;MIR9-3HG;SNHG16;KLF3-AS1;PPP3CB-AS1;SNHG6;DLGAP1-AS2	0.667	9.86e-05	0.00658	1	0.000873	8/9159	12
SAFB2	RNA_Binding_Protein	RNAInter	4	SNHG16;KLF3-AS1;PPP3CB-AS1;SNHG6	0.333	0.0001	0.00665	1	0.00309	4/1287	12
ZNF143	RNA_Binding_Protein	RNAInter	9	AC087500.1;AL160314.2;MIR9-3HG;SNHG16;KLF3-AS1;AL132800.1;PPP3CB-AS1;SNHG6;DLGAP1-AS2	0.75	0.000104	0.00689	1	0.000723	9/12442	12
ATOH1	RNA_Binding_Protein	RNAInter	6	AC087500.1;AL160314.2;MIR9-3HG;KLF3-AS1;PPP3CB-AS1;SNHG6	0.5	0.000106	0.007	1	0.00138	6/4352	12
EGLN2	RNA_Binding_Protein	RNAInter	7	AC087500.1;AL160314.2;MIR9-3HG;SNHG16;KLF3-AS1;PPP3CB-AS1;SNHG6	0.583	0.000107	0.00704	1	0.00106	7/6570	12
JUN	RNA_Binding_Protein	RNAInter	9	AC087500.1;AL160314.2;MIR9-3HG;SNHG16;KLF3-AS1;AL132800.1;PPP3CB-AS1;SNHG6;DLGAP1-AS2	0.75	0.000109	0.0071	1	0.000719	9/12512	12
HDAC6	RNA_Binding_Protein	RNAInter	9	AC087500.1;AL160314.2;MIR9-3HG;SNHG16;KLF3-AS1;AL132800.1;PPP3CB-AS1;SNHG6;DLGAP1-AS2	0.75	0.000109	0.0071	1	0.00072	9/12504	12
E2F8	RNA_Binding_Protein	RNAInter	6	AC087500.1;AL160314.2;SNHG16;KLF3-AS1;SNHG6;DLGAP1-AS2	0.5	0.000109	0.0071	1	0.00137	6/4373	12
OTX2	RNA_Binding_Protein	RNAInter	9	AC087500.1;AL160314.2;AC108010.1;MIR9-3HG;SNHG16;KLF3-AS1;PPP3CB-AS1;SNHG6;DLGAP1-AS2	0.75	0.000112	0.00724	1	0.000717	9/12549	12
IRF1	RNA_Binding_Protein	RNAInter	8	AC087500.1;AL160314.2;MIR9-3HG;SNHG16;KLF3-AS1;PPP3CB-AS1;SNHG6;DLGAP1-AS2	0.667	0.000112	0.00724	1	0.000858	8/9322	12
RXRA	RNA_Binding_Protein	RNAInter	8	AC087500.1;AL160314.2;MIR9-3HG;SNHG16;KLF3-AS1;PPP3CB-AS1;SNHG6;DLGAP1-AS2	0.667	0.000117	0.00754	1	0.000853	8/9370	12
MXD1	RNA_Binding_Protein	RNAInter	6	AL160314.2;MIR9-3HG;KLF3-AS1;PPP3CB-AS1;SNHG6;DLGAP1-AS2	0.5	0.00012	0.0077	1	0.00135	6/4454	12
SRRM4	RNA_Binding_Protein	RNAInter	3	AC108010.1;SNHG16;SNHG6	0.25	0.000122	0.0078	1	0.00601	3/490	12
OTX1	RNA_Binding_Protein	RNAInter	2	AC108010.1;SNHG16	0.167	0.000124	0.0079	1	0.022	2/81	12
FOXP1	RNA_Binding_Protein	RNAInter	8	AC087500.1;AL160314.2;MIR9-3HG;SNHG16;KLF3-AS1;PPP3CB-AS1;SNHG6;DLGAP1-AS2	0.667	0.000127	0.00807	1	0.000843	8/9484	12
KLF9	RNA_Binding_Protein	RNAInter	7	AC087500.1;MIR9-3HG;SNHG16;KLF3-AS1;PPP3CB-AS1;SNHG6;DLGAP1-AS2	0.583	0.00013	0.00823	1	0.00103	7/6773	12
CEBPD	RNA_Binding_Protein	RNAInter	7	AL160314.2;MIR9-3HG;SNHG16;KLF3-AS1;PPP3CB-AS1;SNHG6;DLGAP1-AS2	0.583	0.000136	0.00858	1	0.00103	7/6822	12
NRIP1	RNA_Binding_Protein	RNAInter	5	AL160314.2;SNHG16;KLF3-AS1;PPP3CB-AS1;DLGAP1-AS2	0.417	0.000137	0.00861	1	0.00182	5/2747	12
ARID3A	RNA_Binding_Protein	RNAInter	8	AC087500.1;MIR9-3HG;SNHG16;KLF3-AS1;AL132800.1;PPP3CB-AS1;SNHG6;DLGAP1-AS2	0.667	0.000138	0.00865	1	0.000834	8/9587	12
ATF3	RNA_Binding_Protein	RNAInter	7	AC087500.1;AL160314.2;MIR9-3HG;SNHG16;KLF3-AS1;SNHG6;DLGAP1-AS2	0.583	0.000141	0.00881	1	0.00102	7/6862	12
YY1	RNA_Binding_Protein	RNAInter	9	AC087500.1;AL160314.2;MIR9-3HG;SNHG16;KLF3-AS1;AL132800.1;PPP3CB-AS1;SNHG6;DLGAP1-AS2	0.75	0.000148	0.00921	1	0.000693	9/12980	12
RING1	RNA_Binding_Protein	RNAInter	7	AC087500.1;MIR9-3HG;SNHG16;KLF3-AS1;PPP3CB-AS1;SNHG6;DLGAP1-AS2	0.583	0.00015	0.00931	1	0.00101	7/6925	12
ZFX	RNA_Binding_Protein	RNAInter	6	AC087500.1;MIR9-3HG;SNHG16;KLF3-AS1;PPP3CB-AS1;SNHG6	0.5	0.000152	0.00937	1	0.00129	6/4645	12
EIF3A	RNA_Binding_Protein	RNAInter	4	MIR9-3HG;SNHG16;KLF3-AS1;SNHG6	0.333	0.000152	0.00937	1	0.00278	4/1433	12
SLBP	RNA_Binding_Protein	RNAInter	2	SNHG16;SNHG6	0.167	0.000153	0.0094	1	0.02	2/90	12
SP4	RNA_Binding_Protein	RNAInter	6	AC087500.1;MIR9-3HG;SNHG16;PPP3CB-AS1;SNHG6;DLGAP1-AS2	0.5	0.000154	0.00943	1	0.00129	6/4653	12
HINFP	RNA_Binding_Protein	RNAInter	7	AL160314.2;MIR9-3HG;SNHG16;KLF3-AS1;AL132800.1;SNHG6;DLGAP1-AS2	0.583	0.000156	0.00952	1	0.001	7/6971	12
TBL1XR1	RNA_Binding_Protein	RNAInter	8	AC087500.1;AL160314.2;MIR9-3HG;SNHG16;KLF3-AS1;PPP3CB-AS1;SNHG6;DLGAP1-AS2	0.667	0.000157	0.00955	1	0.00082	8/9757	12
MAX	RNA_Binding_Protein	RNAInter	9	AC087500.1;AL160314.2;MIR9-3HG;SNHG16;KLF3-AS1;AL132800.1;PPP3CB-AS1;SNHG6;DLGAP1-AS2	0.75	0.000162	0.00982	1	0.000686	9/13120	12
EIF4G1	RNA_Binding_Protein	RNAInter	5	AC087500.1;AC108010.1;SNHG16;KLF3-AS1;SNHG6	0.417	0.000163	0.00985	1	0.00175	5/2851	12
RBM15B	RNA_Binding_Protein	RNAInter	4	AC087500.1;AC108010.1;SNHG16;SNHG6	0.333	0.000169	0.0102	1	0.0027	4/1472	12
TEAD2	RNA_Binding_Protein	RNAInter	6	AL160314.2;MIR9-3HG;SNHG16;KLF3-AS1;PPP3CB-AS1;SNHG6	0.5	0.00017	0.0102	1	0.00127	6/4737	12
HDAC2	RNA_Binding_Protein	RNAInter	9	AC087500.1;AL160314.2;MIR9-3HG;SNHG16;KLF3-AS1;AL132800.1;PPP3CB-AS1;SNHG6;DLGAP1-AS2	0.75	0.000178	0.0106	1	0.000678	9/13274	12
MYOD1	RNA_Binding_Protein	RNAInter	8	AC087500.1;AL160314.2;MIR9-3HG;SNHG16;KLF3-AS1;PPP3CB-AS1;SNHG6;DLGAP1-AS2	0.667	0.000178	0.0106	1	0.000806	8/9926	12
RBBP5	RNA_Binding_Protein	RNAInter	9	AC087500.1;AL160314.2;MIR9-3HG;SNHG16;KLF3-AS1;AL132800.1;PPP3CB-AS1;SNHG6;DLGAP1-AS2	0.75	0.000186	0.0111	1	0.000674	9/13350	12
FOS	RNA_Binding_Protein	RNAInter	9	AL160314.2;AC108010.1;MIR9-3HG;SNHG16;KLF3-AS1;AL132800.1;PPP3CB-AS1;SNHG6;DLGAP1-AS2	0.75	0.000187	0.0111	1	0.000674	9/13359	12
EGR1	RNA_Binding_Protein	RNAInter	8	AC087500.1;AL160314.2;MIR9-3HG;SNHG16;KLF3-AS1;PPP3CB-AS1;SNHG6;DLGAP1-AS2	0.667	0.000189	0.0112	1	0.000799	8/10012	12
E2F4	RNA_Binding_Protein	RNAInter	9	AC087500.1;AL160314.2;MIR9-3HG;SNHG16;KLF3-AS1;AL132800.1;PPP3CB-AS1;SNHG6;DLGAP1-AS2	0.75	0.000192	0.0113	1	0.000672	9/13398	12
EIF3H	RNA_Binding_Protein	RNAInter	2	AC108010.1;SNHG16	0.167	0.000193	0.0113	1	0.018	2/101	12
IRF3	RNA_Binding_Protein	RNAInter	6	AL160314.2;MIR9-3HG;KLF3-AS1;PPP3CB-AS1;SNHG6;DLGAP1-AS2	0.5	0.000194	0.0113	1	0.00124	6/4852	12
SBDS	RNA_Binding_Protein	RNAInter	2	SNHG16;SNHG6	0.167	0.000197	0.0115	1	0.0179	2/102	12
TSPOAP1	RNA_Binding_Protein	RNAInter	4	AC087500.1;AC108010.1;KLF3-AS1;SNHG6	0.333	0.000202	0.0117	1	0.00258	4/1544	12
ZBTB7A	RNA_Binding_Protein	RNAInter	7	AC087500.1;MIR9-3HG;SNHG16;KLF3-AS1;PPP3CB-AS1;SNHG6;DLGAP1-AS2	0.583	0.000205	0.0119	1	0.000962	7/7271	12
FOSL2	RNA_Binding_Protein	RNAInter	8	AL160314.2;MIR9-3HG;SNHG16;KLF3-AS1;AL132800.1;PPP3CB-AS1;SNHG6;DLGAP1-AS2	0.667	0.000206	0.0119	1	0.00079	8/10128	12
ZNF250	RNA_Binding_Protein	RNAInter	6	AL160314.2;MIR9-3HG;SNHG16;KLF3-AS1;PPP3CB-AS1;SNHG6	0.5	0.000206	0.0119	1	0.00122	6/4905	12
BUD13	RNA_Binding_Protein	RNAInter	3	AC108010.1;SNHG16;SNHG6	0.25	0.000208	0.0119	1	0.00503	3/588	12
EGR2	RNA_Binding_Protein	RNAInter	6	AL160314.2;MIR9-3HG;KLF3-AS1;PPP3CB-AS1;SNHG6;DLGAP1-AS2	0.5	0.000209	0.012	1	0.00122	6/4917	12
WDR7	RNA_Binding_Protein	RNAInter	4	AC087500.1;AC108010.1;KLF3-AS1;SNHG6	0.333	0.000212	0.0121	1	0.00255	4/1562	12
GATA4	RNA_Binding_Protein	RNAInter	9	AC087500.1;AL160314.2;MIR9-3HG;SNHG16;KLF3-AS1;AL132800.1;PPP3CB-AS1;SNHG6;DLGAP1-AS2	0.75	0.000214	0.0122	1	0.000663	9/13579	12
MSI2	RNA_Binding_Protein	RNAInter	2	AC108010.1;SNHG6	0.167	0.000216	0.0122	1	0.0171	2/107	12
TUT4	RNA_Binding_Protein	RNAInter	4	AC087500.1;AC108010.1;KLF3-AS1;SNHG6	0.333	0.000222	0.0126	1	0.00252	4/1582	12
ASXL2	RNA_Binding_Protein	RNAInter	4	AC087500.1;AC108010.1;KLF3-AS1;SNHG6	0.333	0.000225	0.0127	1	0.00251	4/1588	12
HIVEP1	RNA_Binding_Protein	RNAInter	5	AL160314.2;MIR9-3HG;SNHG16;KLF3-AS1;DLGAP1-AS2	0.417	0.000227	0.0128	1	0.00163	5/3059	12
DIP2B	RNA_Binding_Protein	RNAInter	4	AC087500.1;AC108010.1;KLF3-AS1;SNHG6	0.333	0.000228	0.0128	1	0.0025	4/1592	12
CDX2	RNA_Binding_Protein	RNAInter	9	AC087500.1;AL160314.2;MIR9-3HG;SNHG16;KLF3-AS1;AL132800.1;PPP3CB-AS1;SNHG6;DLGAP1-AS2	0.75	0.000229	0.0128	1	0.000657	9/13689	12
DIPK1C	RNA_Binding_Protein	RNAInter	4	AC087500.1;AC108010.1;KLF3-AS1;SNHG6	0.333	0.00023	0.0128	1	0.00249	4/1597	12
ABCA8	RNA_Binding_Protein	RNAInter	4	AC087500.1;AC108010.1;KLF3-AS1;SNHG6	0.333	0.000234	0.013	1	0.00248	4/1603	12
TARBP2	RNA_Binding_Protein	RNAInter	3	AC108010.1;SNHG16;SNHG6	0.25	0.000235	0.013	1	0.00482	3/613	12
PPARA	RNA_Binding_Protein	RNAInter	3	AC087500.1;MIR9-3HG;KLF3-AS1	0.25	0.000237	0.013	1	0.00481	3/615	12
KIF13A	RNA_Binding_Protein	RNAInter	4	AC087500.1;AC108010.1;KLF3-AS1;SNHG6	0.333	0.000237	0.013	1	0.00248	4/1608	12
FOXP2	RNA_Binding_Protein	RNAInter	7	AC087500.1;MIR9-3HG;SNHG16;KLF3-AS1;PPP3CB-AS1;SNHG6;DLGAP1-AS2	0.583	0.000239	0.0131	1	0.000939	7/7449	12
UHRF1BP1L	RNA_Binding_Protein	RNAInter	4	AC087500.1;AC108010.1;KLF3-AS1;SNHG6	0.333	0.000244	0.0133	1	0.00245	4/1622	12
SAMD9	RNA_Binding_Protein	RNAInter	4	AC087500.1;AC108010.1;KLF3-AS1;SNHG6	0.333	0.000245	0.0133	1	0.00245	4/1623	12
EPRS	RNA_Binding_Protein	RNAInter	4	AC087500.1;AC108010.1;KLF3-AS1;SNHG6	0.333	0.000245	0.0133	1	0.00245	4/1623	12
HNF4G	RNA_Binding_Protein	RNAInter	6	AL160314.2;SNHG16;KLF3-AS1;AL132800.1;PPP3CB-AS1;DLGAP1-AS2	0.5	0.000248	0.0134	1	0.00118	6/5074	12
MYC	RNA_Binding_Protein	RNAInter	9	AC087500.1;AL160314.2;MIR9-3HG;SNHG16;KLF3-AS1;AL132800.1;PPP3CB-AS1;SNHG6;DLGAP1-AS2	0.75	0.000252	0.0136	1	0.00065	9/13852	12
PLB1	RNA_Binding_Protein	RNAInter	4	AC087500.1;AC108010.1;KLF3-AS1;SNHG6	0.333	0.000252	0.0136	1	0.00243	4/1635	12
HIF1A	RNA_Binding_Protein	RNAInter	8	AC087500.1;AL160314.2;MIR9-3HG;SNHG16;KLF3-AS1;PPP3CB-AS1;SNHG6;DLGAP1-AS2	0.667	0.000253	0.0136	1	0.000768	8/10419	12
ABCC2	RNA_Binding_Protein	RNAInter	4	AC087500.1;AC108010.1;KLF3-AS1;SNHG6	0.333	0.000253	0.0136	1	0.00243	4/1636	12
P3H3	RNA_Binding_Protein	RNAInter	4	AC087500.1;AC108010.1;KLF3-AS1;SNHG6	0.333	0.000255	0.0136	1	0.00243	4/1640	12
UACA	RNA_Binding_Protein	RNAInter	4	AC087500.1;AC108010.1;KLF3-AS1;SNHG6	0.333	0.00026	0.0139	1	0.00241	4/1649	12
ABCC10	RNA_Binding_Protein	RNAInter	4	AC087500.1;AC108010.1;KLF3-AS1;SNHG6	0.333	0.000263	0.014	1	0.00241	4/1653	12
HAND1	RNA_Binding_Protein	RNAInter	6	AC108010.1;MIR9-3HG;SNHG16;KLF3-AS1;PPP3CB-AS1;DLGAP1-AS2	0.5	0.000265	0.014	1	0.00117	6/5135	12
HOXA1	RNA_Binding_Protein	RNAInter	6	AC087500.1;AL160314.2;MIR9-3HG;SNHG16;KLF3-AS1;SNHG6	0.5	0.000266	0.0141	1	0.00117	6/5137	12
UBN1	RNA_Binding_Protein	RNAInter	7	AC087500.1;MIR9-3HG;SNHG16;KLF3-AS1;PPP3CB-AS1;SNHG6;DLGAP1-AS2	0.583	0.000267	0.0141	1	0.000923	7/7576	12
KIAA0556	RNA_Binding_Protein	RNAInter	4	AC087500.1;AC108010.1;KLF3-AS1;SNHG6	0.333	0.00027	0.0142	1	0.00239	4/1664	12
ERG	RNA_Binding_Protein	RNAInter	8	AC087500.1;AL160314.2;MIR9-3HG;SNHG16;KLF3-AS1;PPP3CB-AS1;SNHG6;DLGAP1-AS2	0.667	0.000272	0.0142	1	0.00076	8/10522	12
PTPRG	RNA_Binding_Protein	RNAInter	4	AC087500.1;AC108010.1;KLF3-AS1;SNHG6	0.333	0.000279	0.0145	1	0.00237	4/1679	12
KDM5A	RNA_Binding_Protein	RNAInter	9	AC087500.1;AL160314.2;MIR9-3HG;SNHG16;KLF3-AS1;AL132800.1;PPP3CB-AS1;SNHG6;DLGAP1-AS2	0.75	0.00028	0.0145	1	0.000641	9/14029	12
MAPKBP1	RNA_Binding_Protein	RNAInter	4	AC087500.1;AC108010.1;KLF3-AS1;SNHG6	0.333	0.00028	0.0145	1	0.00237	4/1681	12
TFAP2C	RNA_Binding_Protein	RNAInter	7	AL160314.2;MIR9-3HG;SNHG16;KLF3-AS1;PPP3CB-AS1;SNHG6;DLGAP1-AS2	0.583	0.000281	0.0146	1	0.000916	7/7639	12
ADCY10	RNA_Binding_Protein	RNAInter	4	AC087500.1;AC108010.1;KLF3-AS1;SNHG6	0.333	0.000286	0.0148	1	0.00236	4/1690	12
DISP1	RNA_Binding_Protein	RNAInter	4	AC087500.1;AC108010.1;KLF3-AS1;SNHG6	0.333	0.000287	0.0148	1	0.00235	4/1692	12
UGGT2	RNA_Binding_Protein	RNAInter	4	AC087500.1;AC108010.1;KLF3-AS1;SNHG6	0.333	0.000291	0.0149	1	0.00234	4/1698	12
CARMIL2	RNA_Binding_Protein	RNAInter	4	AC087500.1;AC108010.1;KLF3-AS1;SNHG6	0.333	0.000293	0.015	1	0.00234	4/1700	12
TRH	RNA_Binding_Protein	RNAInter	4	AC087500.1;AC108010.1;KLF3-AS1;SNHG6	0.333	0.000303	0.0155	1	0.00232	4/1716	12
CTTNBP2	RNA_Binding_Protein	RNAInter	4	AC087500.1;AC108010.1;KLF3-AS1;SNHG6	0.333	0.000304	0.0155	1	0.00232	4/1717	12
SMARCC1	RNA_Binding_Protein	RNAInter	6	MIR9-3HG;SNHG16;KLF3-AS1;PPP3CB-AS1;SNHG6;DLGAP1-AS2	0.5	0.000305	0.0155	1	0.00114	6/5266	12
BCL11A	RNA_Binding_Protein	RNAInter	6	AL160314.2;MIR9-3HG;KLF3-AS1;PPP3CB-AS1;SNHG6;DLGAP1-AS2	0.5	0.000307	0.0155	1	0.00114	6/5272	12
KIF21B	RNA_Binding_Protein	RNAInter	4	AC087500.1;AC108010.1;KLF3-AS1;SNHG6	0.333	0.000309	0.0156	1	0.00231	4/1724	12
NCOA3	RNA_Binding_Protein	RNAInter	5	AL160314.2;MIR9-3HG;SNHG16;KLF3-AS1;SNHG6	0.417	0.000321	0.0162	1	0.00151	5/3294	12
IQGAP2	RNA_Binding_Protein	RNAInter	4	AC087500.1;AC108010.1;KLF3-AS1;SNHG6	0.333	0.000324	0.0163	1	0.00228	4/1746	12
GOLGA3	RNA_Binding_Protein	RNAInter	4	AC087500.1;AC108010.1;KLF3-AS1;SNHG6	0.333	0.000327	0.0164	1	0.00227	4/1751	12
TTBK1	RNA_Binding_Protein	RNAInter	4	AC087500.1;AC108010.1;KLF3-AS1;SNHG6	0.333	0.000332	0.0166	1	0.00227	4/1758	12
EEA1	RNA_Binding_Protein	RNAInter	4	AC087500.1;AC108010.1;KLF3-AS1;SNHG6	0.333	0.000335	0.0167	1	0.00226	4/1762	12
USF1	RNA_Binding_Protein	RNAInter	8	AC087500.1;AL160314.2;MIR9-3HG;SNHG16;KLF3-AS1;PPP3CB-AS1;SNHG6;DLGAP1-AS2	0.667	0.000336	0.0167	1	0.000738	8/10837	12
PRX	RNA_Binding_Protein	RNAInter	4	AC087500.1;AC108010.1;KLF3-AS1;SNHG6	0.333	0.000337	0.0167	1	0.00226	4/1765	12
MITF	RNA_Binding_Protein	RNAInter	6	AC087500.1;AL160314.2;MIR9-3HG;SNHG16;KLF3-AS1;DLGAP1-AS2	0.5	0.000341	0.0169	1	0.00112	6/5373	12
HNF4A	RNA_Binding_Protein	RNAInter	9	AC087500.1;AL160314.2;MIR9-3HG;SNHG16;KLF3-AS1;AL132800.1;PPP3CB-AS1;SNHG6;DLGAP1-AS2	0.75	0.000345	0.017	1	0.000625	9/14392	12
TP73	RNA_Binding_Protein	RNAInter	7	AC087500.1;AL160314.2;MIR9-3HG;SNHG16;KLF3-AS1;SNHG6;DLGAP1-AS2	0.583	0.000348	0.0171	1	0.000886	7/7899	12
TNIK	RNA_Binding_Protein	RNAInter	4	AC087500.1;AC108010.1;KLF3-AS1;SNHG6	0.333	0.000348	0.0171	1	0.00224	4/1779	12
CSRNP3	RNA_Binding_Protein	RNAInter	4	AC087500.1;AC108010.1;KLF3-AS1;SNHG6	0.333	0.000351	0.0172	1	0.00223	4/1783	12
PRG4	RNA_Binding_Protein	RNAInter	4	AC087500.1;AC108010.1;KLF3-AS1;SNHG6	0.333	0.000352	0.0172	1	0.00223	4/1785	12
SIN3A	RNA_Binding_Protein	RNAInter	8	AC087500.1;AL160314.2;MIR9-3HG;SNHG16;KLF3-AS1;PPP3CB-AS1;SNHG6;DLGAP1-AS2	0.667	0.000355	0.0172	1	0.000732	8/10919	12
ERCC6L2	RNA_Binding_Protein	RNAInter	4	AC087500.1;AC108010.1;KLF3-AS1;SNHG6	0.333	0.000356	0.0172	1	0.00222	4/1790	12
KIAA0586	RNA_Binding_Protein	RNAInter	4	AC087500.1;AC108010.1;KLF3-AS1;SNHG6	0.333	0.000356	0.0172	1	0.00222	4/1790	12
JPH4	RNA_Binding_Protein	RNAInter	4	AC087500.1;AC108010.1;KLF3-AS1;SNHG6	0.333	0.000358	0.0173	1	0.00222	4/1792	12
SHROOM2	RNA_Binding_Protein	RNAInter	4	AC087500.1;AC108010.1;KLF3-AS1;SNHG6	0.333	0.000359	0.0173	1	0.00222	4/1794	12
EOMES	RNA_Binding_Protein	RNAInter	8	AC087500.1;AL160314.2;MIR9-3HG;SNHG16;KLF3-AS1;PPP3CB-AS1;SNHG6;DLGAP1-AS2	0.667	0.000361	0.0173	1	0.000731	8/10943	12
ATF1	RNA_Binding_Protein	RNAInter	7	AC087500.1;AL160314.2;MIR9-3HG;SNHG16;KLF3-AS1;PPP3CB-AS1;DLGAP1-AS2	0.583	0.000369	0.0177	1	0.000877	7/7975	12
RAPGEF2	RNA_Binding_Protein	RNAInter	4	AC087500.1;AC108010.1;KLF3-AS1;SNHG6	0.333	0.00037	0.0177	1	0.0022	4/1808	12
SSB	RNA_Binding_Protein	RNAInter	3	MIR9-3HG;SNHG16;SNHG6	0.25	0.000375	0.0178	1	0.00412	3/719	12
FAM9A	RNA_Binding_Protein	RNAInter	4	AC087500.1;AC108010.1;KLF3-AS1;SNHG6	0.333	0.000375	0.0178	1	0.00219	4/1815	12
CARMIL1	RNA_Binding_Protein	RNAInter	4	AC087500.1;AC108010.1;KLF3-AS1;SNHG6	0.333	0.000388	0.0184	1	0.00218	4/1831	12
DDX5	RNA_Binding_Protein	RNAInter	6	AL160314.2;MIR9-3HG;SNHG16;KLF3-AS1;PPP3CB-AS1;SNHG6	0.5	0.000394	0.0186	1	0.00109	6/5518	12
STAT6	RNA_Binding_Protein	RNAInter	3	AC087500.1;SNHG16;KLF3-AS1	0.25	0.000394	0.0186	1	0.00405	3/731	12
CYB5RL	RNA_Binding_Protein	RNAInter	4	AC087500.1;AC108010.1;KLF3-AS1;SNHG6	0.333	0.000396	0.0186	1	0.00216	4/1841	12
NUP160	RNA_Binding_Protein	RNAInter	4	AC087500.1;AC108010.1;KLF3-AS1;SNHG6	0.333	0.000399	0.0187	1	0.00216	4/1845	12
CUL7	RNA_Binding_Protein	RNAInter	4	AC087500.1;AC108010.1;KLF3-AS1;SNHG6	0.333	0.000402	0.0188	1	0.00216	4/1848	12
CEP170	RNA_Binding_Protein	RNAInter	4	AC087500.1;AC108010.1;KLF3-AS1;SNHG6	0.333	0.000404	0.0189	1	0.00215	4/1851	12
MLLT3	RNA_Binding_Protein	RNAInter	2	PPP3CB-AS1;DLGAP1-AS2	0.167	0.000408	0.019	1	0.0127	2/147	12
RNF219	RNA_Binding_Protein	RNAInter	2	SNHG16;SNHG6	0.167	0.000424	0.0197	1	0.0125	2/150	12
GRIN2A	RNA_Binding_Protein	RNAInter	4	AC087500.1;AC108010.1;KLF3-AS1;SNHG6	0.333	0.000431	0.02	1	0.00212	4/1882	12
CLASP1	RNA_Binding_Protein	RNAInter	4	AC087500.1;AC108010.1;KLF3-AS1;SNHG6	0.333	0.000442	0.0204	1	0.0021	4/1895	12
IGF1R	RNA_Binding_Protein	RNAInter	4	AC087500.1;AC108010.1;KLF3-AS1;SNHG6	0.333	0.000447	0.0206	1	0.0021	4/1900	12
TP63	RNA_Binding_Protein	RNAInter	8	AC087500.1;AL160314.2;MIR9-3HG;SNHG16;KLF3-AS1;PPP3CB-AS1;SNHG6;DLGAP1-AS2	0.667	0.000448	0.0206	1	0.000709	8/11278	12
ADAMTS12	RNA_Binding_Protein	RNAInter	4	AC087500.1;AC108010.1;KLF3-AS1;SNHG6	0.333	0.000453	0.0207	1	0.00209	4/1907	12
FHAD1	RNA_Binding_Protein	RNAInter	4	AC087500.1;AC108010.1;KLF3-AS1;SNHG6	0.333	0.000453	0.0207	1	0.00209	4/1907	12
KIF27	RNA_Binding_Protein	RNAInter	4	AC087500.1;AC108010.1;KLF3-AS1;SNHG6	0.333	0.000454	0.0207	1	0.00209	4/1908	12
RIMBP3C	RNA_Binding_Protein	RNAInter	4	AC087500.1;AC108010.1;KLF3-AS1;SNHG6	0.333	0.000457	0.0207	1	0.00208	4/1912	12
RIMBP3B	RNA_Binding_Protein	RNAInter	4	AC087500.1;AC108010.1;KLF3-AS1;SNHG6	0.333	0.000457	0.0207	1	0.00208	4/1912	12
RIMBP3	RNA_Binding_Protein	RNAInter	4	AC087500.1;AC108010.1;KLF3-AS1;SNHG6	0.333	0.000457	0.0207	1	0.00208	4/1912	12
RUSC2	RNA_Binding_Protein	RNAInter	4	AC087500.1;AC108010.1;KLF3-AS1;SNHG6	0.333	0.000462	0.0209	1	0.00208	4/1917	12
ARAP1	RNA_Binding_Protein	RNAInter	4	AC087500.1;AC108010.1;KLF3-AS1;SNHG6	0.333	0.000479	0.0216	1	0.00206	4/1936	12
ZNF407	RNA_Binding_Protein	RNAInter	5	AL160314.2;SNHG16;KLF3-AS1;SNHG6;DLGAP1-AS2	0.417	0.000482	0.0217	1	0.00139	5/3596	12
ERICH3	RNA_Binding_Protein	RNAInter	4	AC087500.1;AC108010.1;KLF3-AS1;SNHG6	0.333	0.000485	0.0218	1	0.00205	4/1942	12
KAT5	RNA_Binding_Protein	RNAInter	5	MIR9-3HG;KLF3-AS1;PPP3CB-AS1;SNHG6;DLGAP1-AS2	0.417	0.000488	0.0218	1	0.00138	5/3605	12
TFAP2A	RNA_Binding_Protein	RNAInter	5	AL160314.2;SNHG16;KLF3-AS1;SNHG6;DLGAP1-AS2	0.417	0.00049	0.0218	1	0.00138	5/3608	12
SYNJ2	RNA_Binding_Protein	RNAInter	4	AC087500.1;AC108010.1;KLF3-AS1;SNHG6	0.333	0.00049	0.0218	1	0.00205	4/1947	12
ARHGEF11	RNA_Binding_Protein	RNAInter	4	AC087500.1;AC108010.1;KLF3-AS1;SNHG6	0.333	0.00049	0.0218	1	0.00205	4/1947	12
LMO2	RNA_Binding_Protein	RNAInter	4	SNHG16;KLF3-AS1;AL132800.1;DLGAP1-AS2	0.333	0.000497	0.022	1	0.00204	4/1954	12
CHMP7	RNA_Binding_Protein	RNAInter	4	AC087500.1;AC108010.1;KLF3-AS1;SNHG6	0.333	0.0005	0.0221	1	0.00203	4/1958	12
ZFP42	RNA_Binding_Protein	RNAInter	6	AC087500.1;AL160314.2;MIR9-3HG;SNHG16;KLF3-AS1;SNHG6	0.5	0.000503	0.0222	1	0.00104	6/5769	12
GATA2	RNA_Binding_Protein	RNAInter	8	AL160314.2;AC108010.1;MIR9-3HG;SNHG16;KLF3-AS1;PPP3CB-AS1;SNHG6;DLGAP1-AS2	0.667	0.000507	0.0223	1	0.000697	8/11472	12
PBRM1	RNA_Binding_Protein	RNAInter	4	AC087500.1;AC108010.1;KLF3-AS1;SNHG6	0.333	0.000509	0.0223	1	0.00203	4/1967	12
MAGI1	RNA_Binding_Protein	RNAInter	4	AC087500.1;AC108010.1;KLF3-AS1;SNHG6	0.333	0.00051	0.0223	1	0.00202	4/1968	12
NFKB1	RNA_Binding_Protein	RNAInter	7	AL160314.2;MIR9-3HG;SNHG16;KLF3-AS1;PPP3CB-AS1;SNHG6;DLGAP1-AS2	0.583	0.000513	0.0224	1	0.000833	7/8402	12
HDAC8	RNA_Binding_Protein	RNAInter	5	AL160314.2;SNHG16;KLF3-AS1;SNHG6;DLGAP1-AS2	0.417	0.000519	0.0226	1	0.00137	5/3653	12
ABCA5	RNA_Binding_Protein	RNAInter	4	AC087500.1;AC108010.1;KLF3-AS1;SNHG6	0.333	0.00052	0.0226	1	0.00201	4/1978	12
CEBPA	RNA_Binding_Protein	RNAInter	8	AL160314.2;AC108010.1;MIR9-3HG;SNHG16;KLF3-AS1;AL132800.1;SNHG6;DLGAP1-AS2	0.667	0.000521	0.0226	1	0.000694	8/11517	12
CHD8	RNA_Binding_Protein	RNAInter	8	AC087500.1;AL160314.2;MIR9-3HG;SNHG16;KLF3-AS1;PPP3CB-AS1;SNHG6;DLGAP1-AS2	0.667	0.000524	0.0227	1	0.000694	8/11525	12
FBLN2	RNA_Binding_Protein	RNAInter	4	AC087500.1;AC108010.1;KLF3-AS1;SNHG6	0.333	0.000526	0.0227	1	0.00201	4/1984	12
GRIN2B	RNA_Binding_Protein	RNAInter	4	AC087500.1;AC108010.1;KLF3-AS1;SNHG6	0.333	0.000535	0.0231	1	0.002	4/1993	12
GAPVD1	RNA_Binding_Protein	RNAInter	4	AC087500.1;AC108010.1;KLF3-AS1;SNHG6	0.333	0.000537	0.0231	1	0.002	4/1995	12
ZNF217	RNA_Binding_Protein	RNAInter	6	AC087500.1;MIR9-3HG;KLF3-AS1;PPP3CB-AS1;SNHG6;DLGAP1-AS2	0.5	0.000543	0.0233	1	0.00102	6/5852	12
RBPMS	RNA_Binding_Protein	RNAInter	2	MIR9-3HG;SNHG16	0.167	0.000544	0.0233	1	0.0111	2/170	12
PATZ1	RNA_Binding_Protein	RNAInter	5	AL160314.2;SNHG16;PPP3CB-AS1;SNHG6;DLGAP1-AS2	0.417	0.000546	0.0233	1	0.00135	5/3693	12
RBM47	RNA_Binding_Protein	RNAInter	3	SNHG16;PPP3CB-AS1;SNHG6	0.25	0.000548	0.0233	1	0.00362	3/819	12
ABCA10	RNA_Binding_Protein	RNAInter	4	AC087500.1;AC108010.1;KLF3-AS1;SNHG6	0.333	0.00056	0.0238	1	0.00198	4/2017	12
AUTS2	RNA_Binding_Protein	RNAInter	4	AC087500.1;MIR9-3HG;KLF3-AS1;DLGAP1-AS2	0.333	0.000563	0.0239	1	0.00197	4/2020	12
NFYA	RNA_Binding_Protein	RNAInter	6	AC087500.1;MIR9-3HG;SNHG16;AL132800.1;PPP3CB-AS1;DLGAP1-AS2	0.5	0.000569	0.0241	1	0.00102	6/5902	12
OSCAR	RNA_Binding_Protein	RNAInter	4	AC087500.1;AC108010.1;KLF3-AS1;SNHG6	0.333	0.000574	0.0242	1	0.00196	4/2030	12
SUMO2	RNA_Binding_Protein	RNAInter	5	AC087500.1;MIR9-3HG;SNHG16;SNHG6;DLGAP1-AS2	0.417	0.000582	0.0245	1	0.00133	5/3745	12
BIVM-ERCC5	RNA_Binding_Protein	RNAInter	4	AC087500.1;AC108010.1;KLF3-AS1;SNHG6	0.333	0.000587	0.0247	1	0.00195	4/2042	12
TDRD9	RNA_Binding_Protein	RNAInter	4	AC087500.1;AC108010.1;KLF3-AS1;SNHG6	0.333	0.00059	0.0247	1	0.00195	4/2045	12
TOP2B	RNA_Binding_Protein	RNAInter	4	AC087500.1;AC108010.1;KLF3-AS1;SNHG6	0.333	0.000592	0.0248	1	0.00195	4/2047	12
WDR97	RNA_Binding_Protein	RNAInter	4	AC087500.1;AC108010.1;KLF3-AS1;SNHG6	0.333	0.0006	0.025	1	0.00194	4/2054	12
EIF4G3	RNA_Binding_Protein	RNAInter	4	AC087500.1;AC108010.1;KLF3-AS1;SNHG6	0.333	0.000613	0.0255	1	0.00193	4/2066	12
AQR	RNA_Binding_Protein	RNAInter	4	AC087500.1;AC108010.1;KLF3-AS1;SNHG6	0.333	0.000614	0.0255	1	0.00193	4/2067	12
EIF3B	RNA_Binding_Protein	RNAInter	3	MIR9-3HG;SNHG16;SNHG6	0.25	0.000615	0.0255	1	0.00348	3/852	12
KHDRBS2	RNA_Binding_Protein	RNAInter	2	SNHG16;SNHG6	0.167	0.000616	0.0255	1	0.0105	2/181	12
FOSL1	RNA_Binding_Protein	RNAInter	6	MIR9-3HG;SNHG16;KLF3-AS1;PPP3CB-AS1;SNHG6;DLGAP1-AS2	0.5	0.000618	0.0255	1	0.001	6/5993	12
WRN	RNA_Binding_Protein	RNAInter	4	AC087500.1;AC108010.1;KLF3-AS1;SNHG6	0.333	0.000627	0.0258	1	0.00192	4/2078	12
RAD54L2	RNA_Binding_Protein	RNAInter	4	AC087500.1;AC108010.1;KLF3-AS1;SNHG6	0.333	0.00063	0.0259	1	0.00191	4/2081	12
FGD5	RNA_Binding_Protein	RNAInter	4	AC087500.1;AC108010.1;KLF3-AS1;SNHG6	0.333	0.000636	0.0261	1	0.00191	4/2086	12
SYNJ1	RNA_Binding_Protein	RNAInter	4	AC087500.1;AC108010.1;KLF3-AS1;SNHG6	0.333	0.000644	0.0263	1	0.0019	4/2093	12
TARBP1	RNA_Binding_Protein	RNAInter	4	AC087500.1;AC108010.1;KLF3-AS1;SNHG6	0.333	0.000647	0.0264	1	0.0019	4/2096	12
PPARG	RNA_Binding_Protein	RNAInter	7	AC087500.1;AC108010.1;MIR9-3HG;SNHG16;KLF3-AS1;PPP3CB-AS1;DLGAP1-AS2	0.583	0.000654	0.0266	1	0.000801	7/8733	12
POLA1	RNA_Binding_Protein	RNAInter	4	AC087500.1;AC108010.1;KLF3-AS1;SNHG6	0.333	0.000658	0.0267	1	0.00189	4/2105	12
ZNF608	RNA_Binding_Protein	RNAInter	4	AC087500.1;AC108010.1;KLF3-AS1;SNHG6	0.333	0.000661	0.0268	1	0.00189	4/2108	12
SOGA1	RNA_Binding_Protein	RNAInter	4	AC087500.1;AC108010.1;KLF3-AS1;SNHG6	0.333	0.000676	0.0273	1	0.00188	4/2120	12
XBP1	RNA_Binding_Protein	RNAInter	5	AL160314.2;MIR9-3HG;SNHG16;KLF3-AS1;PPP3CB-AS1	0.417	0.000697	0.0281	1	0.00128	5/3895	12
IFT140	RNA_Binding_Protein	RNAInter	4	AC087500.1;AC108010.1;KLF3-AS1;SNHG6	0.333	0.0007	0.0282	1	0.00186	4/2140	12
DBP	RNA_Binding_Protein	RNAInter	5	AL160314.2;MIR9-3HG;SNHG16;KLF3-AS1;DLGAP1-AS2	0.417	0.000717	0.0288	1	0.00127	5/3919	12
LIN28A	RNA_Binding_Protein	RNAInter	3	AC108010.1;SNHG16;SNHG6	0.25	0.000717	0.0288	1	0.00331	3/898	12
FOXG1	RNA_Binding_Protein	RNAInter	5	AC087500.1;SNHG16;KLF3-AS1;SNHG6;DLGAP1-AS2	0.417	0.00072	0.0288	1	0.00127	5/3922	12
IKZF1	RNA_Binding_Protein	RNAInter	5	AL160314.2;MIR9-3HG;KLF3-AS1;PPP3CB-AS1;DLGAP1-AS2	0.417	0.000722	0.0288	1	0.00127	5/3925	12
RBM15	RNA_Binding_Protein	RNAInter	3	SNHG16;SNHG6;DLGAP1-AS2	0.25	0.000731	0.0291	1	0.00329	3/904	12
MZF1	RNA_Binding_Protein	RNAInter	5	AC087500.1;AL160314.2;SNHG16;PPP3CB-AS1;SNHG6	0.417	0.000736	0.0293	1	0.00127	5/3941	12
WIZ	RNA_Binding_Protein	RNAInter	5	AC087500.1;AC108010.1;SNHG16;KLF3-AS1;SNHG6	0.417	0.000738	0.0293	1	0.00127	5/3944	12
NR3C1	RNA_Binding_Protein	RNAInter	8	AC087500.1;AL160314.2;MIR9-3HG;SNHG16;KLF3-AS1;PPP3CB-AS1;SNHG6;DLGAP1-AS2	0.667	0.000757	0.0299	1	0.000659	8/12135	12
TOPBP1	RNA_Binding_Protein	RNAInter	4	AC087500.1;AC108010.1;KLF3-AS1;SNHG6	0.333	0.000758	0.0299	1	0.00182	4/2186	12
RBM10	RNA_Binding_Protein	RNAInter	3	AC108010.1;KLF3-AS1;SNHG6	0.25	0.000759	0.0299	1	0.00324	3/916	12
SNAPC4	RNA_Binding_Protein	RNAInter	4	AC087500.1;AC108010.1;KLF3-AS1;SNHG6	0.333	0.000765	0.0301	1	0.00182	4/2191	12
DNAJC5	RNA_Binding_Protein	RNAInter	4	AC087500.1;AC108010.1;KLF3-AS1;SNHG6	0.333	0.000779	0.0306	1	0.00181	4/2202	12
IRF4	RNA_Binding_Protein	RNAInter	7	AL160314.2;MIR9-3HG;SNHG16;KLF3-AS1;PPP3CB-AS1;SNHG6;DLGAP1-AS2	0.583	0.000802	0.0314	1	0.000775	7/9023	12
URB2	RNA_Binding_Protein	RNAInter	4	AC087500.1;AC108010.1;KLF3-AS1;SNHG6	0.333	0.00082	0.032	1	0.00179	4/2232	12
ABCC8	RNA_Binding_Protein	RNAInter	4	AC087500.1;AC108010.1;KLF3-AS1;SNHG6	0.333	0.000821	0.032	1	0.00178	4/2233	12
NELFA	RNA_Binding_Protein	RNAInter	5	AL160314.2;MIR9-3HG;SNHG16;SNHG6;DLGAP1-AS2	0.417	0.000827	0.0322	1	0.00123	5/4043	12
TRIM41	RNA_Binding_Protein	RNAInter	4	AC087500.1;AC108010.1;KLF3-AS1;SNHG6	0.333	0.00083	0.0322	1	0.00178	4/2239	12
CLSPN	RNA_Binding_Protein	RNAInter	3	AC087500.1;KLF3-AS1;SNHG6	0.25	0.000843	0.0327	1	0.00313	3/950	12
DHX9	RNA_Binding_Protein	RNAInter	2	AC087500.1;SNHG16	0.167	0.000851	0.0329	1	0.00897	2/213	12
WDR62	RNA_Binding_Protein	RNAInter	4	AC087500.1;AC108010.1;KLF3-AS1;SNHG6	0.333	0.000866	0.0334	1	0.00176	4/2265	12
PRDM2	RNA_Binding_Protein	RNAInter	4	AC087500.1;AC108010.1;KLF3-AS1;SNHG6	0.333	0.000879	0.0339	1	0.00175	4/2274	12
CCER1	RNA_Binding_Protein	RNAInter	3	AC087500.1;KLF3-AS1;SNHG6	0.25	0.00089	0.0342	1	0.00307	3/968	12
MRC2	RNA_Binding_Protein	RNAInter	4	AC087500.1;AC108010.1;KLF3-AS1;SNHG6	0.333	0.000904	0.0347	1	0.00174	4/2291	12
THAP11	RNA_Binding_Protein	RNAInter	5	AC087500.1;MIR9-3HG;SNHG16;PPP3CB-AS1;SNHG6	0.417	0.000907	0.0347	1	0.00121	5/4125	12
FANCD2	RNA_Binding_Protein	RNAInter	4	AC087500.1;AC108010.1;KLF3-AS1;SNHG6	0.333	0.000919	0.0351	1	0.00173	4/2301	12
ZNF3	RNA_Binding_Protein	RNAInter	2	MIR9-3HG;SNHG16	0.167	0.000932	0.0355	1	0.00858	2/223	12
NKX2-5	RNA_Binding_Protein	RNAInter	4	AC087500.1;SNHG16;SNHG6;DLGAP1-AS2	0.333	0.000933	0.0355	1	0.00173	4/2310	12
CEP164	RNA_Binding_Protein	RNAInter	4	AC087500.1;AC108010.1;KLF3-AS1;SNHG6	0.333	0.000943	0.0358	1	0.00172	4/2317	12
CFTR	RNA_Binding_Protein	RNAInter	4	AC087500.1;AC108010.1;KLF3-AS1;SNHG6	0.333	0.000954	0.0361	1	0.00172	4/2324	12
RBL1	RNA_Binding_Protein	RNAInter	3	MIR9-3HG;KLF3-AS1;PPP3CB-AS1	0.25	0.000964	0.0364	1	0.00299	3/995	12
THOC2	RNA_Binding_Protein	RNAInter	4	AC087500.1;AC108010.1;KLF3-AS1;SNHG6	0.333	0.000977	0.0369	1	0.0017	4/2339	12
CCDC88B	RNA_Binding_Protein	RNAInter	4	AC087500.1;AC108010.1;KLF3-AS1;SNHG6	0.333	0.000994	0.0374	1	0.0017	4/2350	12
KIF21A	RNA_Binding_Protein	RNAInter	4	AC087500.1;AC108010.1;KLF3-AS1;SNHG6	0.333	0.000996	0.0374	1	0.0017	4/2351	12
RARG	RNA_Binding_Protein	RNAInter	5	AC087500.1;MIR9-3HG;SNHG16;KLF3-AS1;SNHG6	0.417	0.00101	0.0379	1	0.00118	5/4219	12
THAP1	RNA_Binding_Protein	RNAInter	4	AL160314.2;MIR9-3HG;SNHG16;PPP3CB-AS1	0.333	0.00102	0.0381	1	0.00168	4/2368	12
PDS5B	RNA_Binding_Protein	RNAInter	4	AC087500.1;AC108010.1;KLF3-AS1;SNHG6	0.333	0.00102	0.0381	1	0.00169	4/2363	12
CADPS	RNA_Binding_Protein	RNAInter	4	AC087500.1;AC108010.1;KLF3-AS1;SNHG6	0.333	0.00106	0.0395	1	0.00167	4/2389	12
ICE2	RNA_Binding_Protein	RNAInter	3	AL160314.2;MIR9-3HG;SNHG16	0.25	0.00107	0.0396	1	0.00288	3/1033	12
MYB	RNA_Binding_Protein	RNAInter	4	AC087500.1;KLF3-AS1;PPP3CB-AS1;SNHG6	0.333	0.00107	0.0396	1	0.00166	4/2395	12
LAMC3	RNA_Binding_Protein	RNAInter	4	AC087500.1;AC108010.1;KLF3-AS1;SNHG6	0.333	0.00107	0.0396	1	0.00166	4/2397	12
SUPT5H	RNA_Binding_Protein	RNAInter	4	AC087500.1;AC108010.1;KLF3-AS1;SNHG6	0.333	0.00109	0.0402	1	0.00165	4/2409	12
DDX54	RNA_Binding_Protein	RNAInter	3	KLF3-AS1;PPP3CB-AS1;SNHG6	0.25	0.00109	0.0402	1	0.00286	3/1039	12
CUX2	RNA_Binding_Protein	RNAInter	4	AC087500.1;AC108010.1;KLF3-AS1;SNHG6	0.333	0.0011	0.0405	1	0.00165	4/2416	12
NES	RNA_Binding_Protein	RNAInter	4	AC087500.1;AC108010.1;KLF3-AS1;SNHG6	0.333	0.00112	0.0412	1	0.00164	4/2427	12
TOP2A	RNA_Binding_Protein	RNAInter	4	AC087500.1;AC108010.1;KLF3-AS1;SNHG6	0.333	0.00113	0.0414	1	0.00164	4/2434	12
DHX57	RNA_Binding_Protein	RNAInter	3	AC087500.1;KLF3-AS1;SNHG6	0.25	0.00113	0.0414	1	0.00283	3/1051	12
ETV6	RNA_Binding_Protein	RNAInter	2	AL160314.2;KLF3-AS1	0.167	0.00117	0.0427	1	0.00769	2/250	12
GMEB1	RNA_Binding_Protein	RNAInter	5	AC087500.1;AL160314.2;SNHG16;PPP3CB-AS1;SNHG6	0.417	0.00118	0.043	1	0.00114	5/4372	12
HNRNPD	RNA_Binding_Protein	RNAInter	3	AC087500.1;SNHG16;KLF3-AS1	0.25	0.0012	0.0437	1	0.00278	3/1072	12
RBL2	RNA_Binding_Protein	RNAInter	3	AC087500.1;MIR9-3HG;KLF3-AS1	0.25	0.00121	0.0439	1	0.00276	3/1078	12
LARP4	RNA_Binding_Protein	RNAInter	2	SNHG6;DLGAP1-AS2	0.167	0.00122	0.0442	1	0.00752	2/256	12
MSX2	RNA_Binding_Protein	RNAInter	2	MIR9-3HG;SNHG16	0.167	0.00123	0.0444	1	0.00749	2/257	12
RAB3GAP2	RNA_Binding_Protein	RNAInter	3	AC087500.1;KLF3-AS1;SNHG6	0.25	0.00123	0.0444	1	0.00274	3/1084	12
METTL14	RNA_Binding_Protein	RNAInter	2	MIR9-3HG;SNHG16	0.167	0.00124	0.0446	1	0.00746	2/258	12
METTL3	RNA_Binding_Protein	RNAInter	2	MIR9-3HG;SNHG16	0.167	0.00124	0.0446	1	0.00746	2/258	12
RSF1	RNA_Binding_Protein	RNAInter	4	AC087500.1;AC108010.1;KLF3-AS1;SNHG6	0.333	0.00133	0.0477	1	0.00157	4/2540	12
PGR	RNA_Binding_Protein	RNAInter	7	AC087500.1;AL160314.2;MIR9-3HG;SNHG16;KLF3-AS1;SNHG6;DLGAP1-AS2	0.583	0.00134	0.048	1	0.000714	7/9799	12
SF3A3	RNA_Binding_Protein	RNAInter	2	SNHG16;SNHG6	0.167	0.00135	0.0482	1	0.00717	2/269	12
BAZ1B	RNA_Binding_Protein	RNAInter	4	AC087500.1;AC108010.1;KLF3-AS1;SNHG6	0.333	0.00135	0.0482	1	0.00156	4/2552	12
CNBP	RNA_Binding_Protein	RNAInter	3	SNHG16;SNHG6;DLGAP1-AS2	0.25	0.00137	0.0486	1	0.00265	3/1123	12
SETD5	RNA_Binding_Protein	RNAInter	3	AC087500.1;KLF3-AS1;SNHG6	0.25	0.00137	0.0486	1	0.00265	3/1123	12
SRSF3	RNA_Binding_Protein	RNAInter	2	SNHG16;SNHG6	0.167	0.00137	0.0486	1	0.00712	2/271	12
HMGXB3	RNA_Binding_Protein	RNAInter	4	AC087500.1;AC108010.1;KLF3-AS1;SNHG6	0.333	0.00139	0.0492	1	0.00155	4/2569	12
PEG3	RNA_Binding_Protein	RNAInter	4	AC087500.1;AC108010.1;KLF3-AS1;SNHG6	0.333	0.0014	0.0495	1	0.00155	4/2578	12
HHV8GK18_gp81	RNA_Binding_Protein	RNAInter	5	AL160314.2;MIR9-3HG;SNHG16;KLF3-AS1;DLGAP1-AS2	0.417	0.00141	0.0497	1	0.0011	5/4547	12
BARHL1	RNA_Binding_Protein	RNAInter	5	AL160314.2;MIR9-3HG;SNHG16;SNHG6;DLGAP1-AS2	0.417	0.00143	0.0501	1	0.0011	5/4558	12
HFM1	RNA_Binding_Protein	RNAInter	3	AC087500.1;KLF3-AS1;SNHG6	0.25	0.00143	0.0501	1	0.00261	3/1142	12
NAIP	RNA_Binding_Protein	RNAInter	3	AC087500.1;KLF3-AS1;SNHG6	0.25	0.00143	0.0501	1	0.00261	3/1141	12
PCGF6	RNA_Binding_Protein	RNAInter	3	AC087500.1;KLF3-AS1;SNHG6	0.25	0.00143	0.0501	1	0.00261	3/1141	12
SMARCA2	RNA_Binding_Protein	RNAInter	4	AC087500.1;AC108010.1;KLF3-AS1;SNHG6	0.333	0.00146	0.051	1	0.00153	4/2607	12
TRIM26	RNA_Binding_Protein	RNAInter	3	AC087500.1;KLF3-AS1;SNHG6	0.25	0.00147	0.0513	1	0.00258	3/1153	12
NCAPD3	RNA_Binding_Protein	RNAInter	4	AC087500.1;AC108010.1;KLF3-AS1;SNHG6	0.333	0.00149	0.0518	1	0.00152	4/2619	12
ATAD2B	RNA_Binding_Protein	RNAInter	4	AC087500.1;AC108010.1;KLF3-AS1;SNHG6	0.333	0.00149	0.0518	1	0.00152	4/2619	12
CAMTA2	RNA_Binding_Protein	RNAInter	4	AL160314.2;MIR9-3HG;KLF3-AS1;SNHG6	0.333	0.0015	0.0519	1	0.00152	4/2623	12
MROH2B	RNA_Binding_Protein	RNAInter	4	AC087500.1;AC108010.1;KLF3-AS1;SNHG6	0.333	0.0015	0.0519	1	0.00152	4/2623	12
BRF1	RNA_Binding_Protein	RNAInter	2	MIR9-3HG;KLF3-AS1	0.167	0.00151	0.0521	1	0.00678	2/285	12
GCC2	RNA_Binding_Protein	RNAInter	3	AC087500.1;KLF3-AS1;SNHG6	0.25	0.00151	0.0521	1	0.00256	3/1163	12
ACIN1	RNA_Binding_Protein	RNAInter	3	SNHG16;KLF3-AS1;SNHG6	0.25	0.00152	0.0523	1	0.00255	3/1166	12
BAZ1A	RNA_Binding_Protein	RNAInter	4	AC087500.1;AC108010.1;KLF3-AS1;SNHG6	0.333	0.00155	0.0533	1	0.00151	4/2648	12
SREBF1	RNA_Binding_Protein	RNAInter	4	AC087500.1;MIR9-3HG;KLF3-AS1;DLGAP1-AS2	0.333	0.0016	0.0549	1	0.00149	4/2672	12
NOP56	RNA_Binding_Protein	RNAInter	3	SNHG16;PPP3CB-AS1;SNHG6	0.25	0.00162	0.0555	1	0.0025	3/1193	12
ZNF280D	RNA_Binding_Protein	RNAInter	4	AC087500.1;MIR9-3HG;PPP3CB-AS1;SNHG6	0.333	0.00166	0.0567	1	0.00148	4/2699	12
PRDM1	RNA_Binding_Protein	RNAInter	5	MIR9-3HG;SNHG16;KLF3-AS1;PPP3CB-AS1;SNHG6	0.417	0.0017	0.0579	1	0.00105	5/4736	12
ITGAE	RNA_Binding_Protein	RNAInter	3	AC087500.1;KLF3-AS1;SNHG6	0.25	0.0017	0.0579	1	0.00245	3/1213	12
SALL4	RNA_Binding_Protein	RNAInter	4	KLF3-AS1;AL132800.1;SNHG6;DLGAP1-AS2	0.333	0.00172	0.0585	1	0.00147	4/2722	12
HRC	RNA_Binding_Protein	RNAInter	3	AC087500.1;KLF3-AS1;SNHG6	0.25	0.00173	0.0587	1	0.00244	3/1219	12
TCF21	RNA_Binding_Protein	RNAInter	4	SNHG16;KLF3-AS1;SNHG6;DLGAP1-AS2	0.333	0.00179	0.0604	1	0.00145	4/2754	12
DAPK1	RNA_Binding_Protein	RNAInter	3	AC087500.1;KLF3-AS1;SNHG6	0.25	0.00179	0.0604	1	0.00242	3/1233	12
RRBP1	RNA_Binding_Protein	RNAInter	3	AC087500.1;KLF3-AS1;SNHG6	0.25	0.00179	0.0604	1	0.00241	3/1235	12
RFX2	RNA_Binding_Protein	RNAInter	4	AC087500.1;MIR9-3HG;KLF3-AS1;DLGAP1-AS2	0.333	0.00181	0.0609	1	0.00145	4/2760	12
DICER1	RNA_Binding_Protein	RNAInter	3	AC108010.1;MIR9-3HG;SNHG6	0.25	0.00182	0.0612	1	0.0024	3/1242	12
FBXW7	RNA_Binding_Protein	RNAInter	2	SNHG16;KLF3-AS1	0.167	0.00187	0.0627	1	0.00612	2/317	12
FAM50A	RNA_Binding_Protein	RNAInter	3	AC087500.1;KLF3-AS1;SNHG6	0.25	0.00188	0.0628	1	0.00237	3/1255	12
CC2D2A	RNA_Binding_Protein	RNAInter	4	AC087500.1;AC108010.1;KLF3-AS1;SNHG6	0.333	0.00188	0.0628	1	0.00143	4/2789	12
DNMT1	RNA_Binding_Protein	RNAInter	3	AC087500.1;KLF3-AS1;SNHG6	0.25	0.00192	0.0641	1	0.00235	3/1265	12
PTPN23	RNA_Binding_Protein	RNAInter	3	AC087500.1;KLF3-AS1;SNHG6	0.25	0.00193	0.0643	1	0.00235	3/1267	12
RO60	RNA_Binding_Protein	RNAInter	2	SNHG16;SNHG6	0.167	0.00196	0.0652	1	0.00597	2/325	12
KAT2A	RNA_Binding_Protein	RNAInter	3	SNHG16;PPP3CB-AS1;SNHG6	0.25	0.002	0.0661	1	0.00232	3/1282	12
FGD6	RNA_Binding_Protein	RNAInter	3	AC087500.1;KLF3-AS1;SNHG6	0.25	0.002	0.0661	1	0.00232	3/1282	12
PTPRK	RNA_Binding_Protein	RNAInter	3	AC087500.1;KLF3-AS1;SNHG6	0.25	0.002	0.0661	1	0.00232	3/1282	12
SF3B4	RNA_Binding_Protein	RNAInter	2	AC108010.1;SNHG16	0.167	0.00202	0.0667	1	0.00588	2/330	12
TCOF1	RNA_Binding_Protein	RNAInter	3	AC087500.1;KLF3-AS1;SNHG6	0.25	0.00204	0.0672	1	0.00231	3/1292	12
ESR2	RNA_Binding_Protein	RNAInter	6	AL160314.2;MIR9-3HG;SNHG16;KLF3-AS1;AL132800.1;DLGAP1-AS2	0.5	0.00205	0.0673	1	0.0008	6/7495	12
CECR2	RNA_Binding_Protein	RNAInter	4	AC087500.1;AC108010.1;KLF3-AS1;SNHG6	0.333	0.00205	0.0673	1	0.0014	4/2854	12
ZC3H8	RNA_Binding_Protein	RNAInter	4	AC087500.1;AL160314.2;MIR9-3HG;SNHG16	0.333	0.00208	0.0682	1	0.00139	4/2867	12
MYOM3	RNA_Binding_Protein	RNAInter	3	AC087500.1;KLF3-AS1;SNHG6	0.25	0.00212	0.0694	1	0.00227	3/1310	12
CBX5	RNA_Binding_Protein	RNAInter	7	AC087500.1;AL160314.2;MIR9-3HG;SNHG16;KLF3-AS1;AL132800.1;SNHG6	0.583	0.00213	0.0696	1	0.000662	7/10574	12
ZNF644	RNA_Binding_Protein	RNAInter	4	MIR9-3HG;SNHG16;KLF3-AS1;SNHG6	0.333	0.00215	0.0701	1	0.00138	4/2894	12
NISCH	RNA_Binding_Protein	RNAInter	5	AC087500.1;AC108010.1;KLF3-AS1;PPP3CB-AS1;SNHG6	0.417	0.00217	0.0706	1	0.000998	5/5004	12
DLX6	RNA_Binding_Protein	RNAInter	3	AL160314.2;SNHG16;DLGAP1-AS2	0.25	0.00219	0.071	1	0.00225	3/1325	12
DDX24	RNA_Binding_Protein	RNAInter	2	AC108010.1;KLF3-AS1	0.167	0.00219	0.071	1	0.00565	2/344	12
GRWD1	RNA_Binding_Protein	RNAInter	3	AC108010.1;KLF3-AS1;SNHG6	0.25	0.00223	0.0722	1	0.00224	3/1333	12
CFDP1	RNA_Binding_Protein	RNAInter	3	AC087500.1;KLF3-AS1;SNHG6	0.25	0.00228	0.0737	1	0.00222	3/1343	12
TNRC6A	RNA_Binding_Protein	RNAInter	2	SNHG16;SNHG6	0.167	0.00232	0.0749	1	0.00549	2/354	12
MSX1	RNA_Binding_Protein	RNAInter	2	SNHG16;PPP3CB-AS1	0.167	0.00234	0.0754	1	0.00546	2/356	12
NCOA2	RNA_Binding_Protein	RNAInter	3	AC087500.1;KLF3-AS1;SNHG6	0.25	0.00237	0.0762	1	0.00219	3/1362	12
GPATCH8	RNA_Binding_Protein	RNAInter	3	AC087500.1;KLF3-AS1;SNHG6	0.25	0.0024	0.077	1	0.00218	3/1368	12
KANK4	RNA_Binding_Protein	RNAInter	3	AC087500.1;KLF3-AS1;SNHG6	0.25	0.00241	0.0772	1	0.00218	3/1370	12
LRRC9	RNA_Binding_Protein	RNAInter	3	AC087500.1;KLF3-AS1;SNHG6	0.25	0.00243	0.0776	1	0.00217	3/1374	12
DNAJC5B	RNA_Binding_Protein	RNAInter	4	AC087500.1;AC108010.1;KLF3-AS1;SNHG6	0.333	0.00243	0.0776	1	0.00133	4/2991	12
ALKBH5	RNA_Binding_Protein	RNAInter	2	AC108010.1;SNHG6	0.167	0.00245	0.0778	1	0.00535	2/364	12
ITSN2	RNA_Binding_Protein	RNAInter	3	AC087500.1;KLF3-AS1;SNHG6	0.25	0.00245	0.0778	1	0.00216	3/1377	12
PPARGC1B	RNA_Binding_Protein	RNAInter	3	AC087500.1;KLF3-AS1;SNHG6	0.25	0.00245	0.0778	1	0.00216	3/1377	12
MAP3K1	RNA_Binding_Protein	RNAInter	3	AC087500.1;KLF3-AS1;SNHG6	0.25	0.00247	0.0783	1	0.00216	3/1381	12
SUPT6H	RNA_Binding_Protein	RNAInter	3	AC087500.1;KLF3-AS1;SNHG6	0.25	0.0025	0.0791	1	0.00215	3/1388	12
GZF1	RNA_Binding_Protein	RNAInter	2	SNHG16;KLF3-AS1	0.167	0.00251	0.0793	1	0.00528	2/369	12
APLP2	RNA_Binding_Protein	RNAInter	3	AC087500.1;KLF3-AS1;SNHG6	0.25	0.00252	0.0794	1	0.00214	3/1392	12
BICRA	RNA_Binding_Protein	RNAInter	4	AC087500.1;AC108010.1;KLF3-AS1;SNHG6	0.333	0.00252	0.0794	1	0.00132	4/3021	12
EHBP1L1	RNA_Binding_Protein	RNAInter	3	AC087500.1;KLF3-AS1;SNHG6	0.25	0.00253	0.0795	1	0.00214	3/1394	12
NPAT	RNA_Binding_Protein	RNAInter	5	MIR9-3HG;SNHG16;KLF3-AS1;SNHG6;DLGAP1-AS2	0.417	0.00255	0.08	1	0.000963	5/5187	12
CCNB3	RNA_Binding_Protein	RNAInter	3	AC087500.1;KLF3-AS1;SNHG6	0.25	0.0026	0.0815	1	0.00212	3/1406	12
DLX2	RNA_Binding_Protein	RNAInter	3	SNHG16;KLF3-AS1;DLGAP1-AS2	0.25	0.00261	0.0816	1	0.00212	3/1409	12
ZNF84	RNA_Binding_Protein	RNAInter	3	MIR9-3HG;PPP3CB-AS1;SNHG6	0.25	0.00263	0.0819	1	0.00211	3/1412	12
SCRIB	RNA_Binding_Protein	RNAInter	4	AC087500.1;AC108010.1;KLF3-AS1;SNHG6	0.333	0.00263	0.0819	1	0.00131	4/3056	12
MTUS2	RNA_Binding_Protein	RNAInter	3	AC087500.1;KLF3-AS1;SNHG6	0.25	0.00263	0.0819	1	0.00211	3/1413	12
CLOCK	RNA_Binding_Protein	RNAInter	5	AL160314.2;SNHG16;KLF3-AS1;SNHG6;DLGAP1-AS2	0.417	0.00267	0.0828	1	0.000953	5/5239	12
PABPN1	RNA_Binding_Protein	RNAInter	4	AC087500.1;AC108010.1;KLF3-AS1;SNHG6	0.333	0.00267	0.0828	1	0.0013	4/3070	12
TIAM1	RNA_Binding_Protein	RNAInter	3	AC087500.1;KLF3-AS1;SNHG6	0.25	0.00268	0.083	1	0.0021	3/1421	12
SPIB	RNA_Binding_Protein	RNAInter	6	AC087500.1;AL160314.2;MIR9-3HG;SNHG16;SNHG6;DLGAP1-AS2	0.5	0.0027	0.0835	1	0.000759	6/7898	12
ZNF184	RNA_Binding_Protein	RNAInter	2	SNHG16;PPP3CB-AS1	0.167	0.00271	0.0836	1	0.00509	2/383	12
VPS8	RNA_Binding_Protein	RNAInter	3	AC087500.1;KLF3-AS1;SNHG6	0.25	0.00273	0.0841	1	0.00208	3/1432	12
UNC13A	RNA_Binding_Protein	RNAInter	4	AC087500.1;AC108010.1;KLF3-AS1;SNHG6	0.333	0.00275	0.0846	1	0.00129	4/3095	12
AKNA	RNA_Binding_Protein	RNAInter	3	AC087500.1;KLF3-AS1;SNHG6	0.25	0.00277	0.0851	1	0.00207	3/1438	12
NR1I2	RNA_Binding_Protein	RNAInter	2	KLF3-AS1;DLGAP1-AS2	0.167	0.00278	0.0852	1	0.00503	2/388	12
KIF14	RNA_Binding_Protein	RNAInter	3	AC087500.1;KLF3-AS1;SNHG6	0.25	0.00282	0.0863	1	0.00206	3/1447	12
TRO	RNA_Binding_Protein	RNAInter	3	AC087500.1;KLF3-AS1;SNHG6	0.25	0.00284	0.0868	1	0.00205	3/1451	12
DROSHA	RNA_Binding_Protein	RNAInter	3	AC087500.1;KLF3-AS1;SNHG6	0.25	0.00285	0.0868	1	0.00205	3/1454	12
SHROOM4	RNA_Binding_Protein	RNAInter	4	AC087500.1;AC108010.1;KLF3-AS1;SNHG6	0.333	0.00285	0.0868	1	0.00128	4/3123	12
BMI1	RNA_Binding_Protein	RNAInter	4	AC087500.1;MIR9-3HG;SNHG6;DLGAP1-AS2	0.333	0.00292	0.0886	1	0.00127	4/3146	12
CCDC18	RNA_Binding_Protein	RNAInter	3	AC087500.1;KLF3-AS1;SNHG6	0.25	0.00292	0.0886	1	0.00204	3/1465	12
CDK11A	RNA_Binding_Protein	RNAInter	3	AC087500.1;KLF3-AS1;SNHG6	0.25	0.00296	0.0897	1	0.00202	3/1473	12
FYCO1	RNA_Binding_Protein	RNAInter	3	AC087500.1;KLF3-AS1;SNHG6	0.25	0.00301	0.0911	1	0.00201	3/1481	12
LRRIQ1	RNA_Binding_Protein	RNAInter	3	AC087500.1;KLF3-AS1;SNHG6	0.25	0.00302	0.0912	1	0.00201	3/1484	12
GABPB1	RNA_Binding_Protein	RNAInter	1	KLF3-AS1	0.0833	0.00307	0.0926	1	0.0385	44576	12
CASKIN1	RNA_Binding_Protein	RNAInter	3	AC087500.1;KLF3-AS1;SNHG6	0.25	0.00308	0.0927	1	0.002	3/1494	12
PLEKHD1	RNA_Binding_Protein	RNAInter	3	AC087500.1;KLF3-AS1;SNHG6	0.25	0.00311	0.0933	1	0.00199	3/1498	12
DCAF1	RNA_Binding_Protein	RNAInter	4	AC087500.1;AC108010.1;KLF3-AS1;SNHG6	0.333	0.00311	0.0933	1	0.00125	4/3199	12
CDK13	RNA_Binding_Protein	RNAInter	3	AC087500.1;KLF3-AS1;SNHG6	0.25	0.00313	0.0938	1	0.00199	3/1502	12
ZNF395	RNA_Binding_Protein	RNAInter	3	MIR9-3HG;PPP3CB-AS1;SNHG6	0.25	0.00315	0.0942	1	0.00198	3/1506	12
HECW1	RNA_Binding_Protein	RNAInter	3	AC087500.1;KLF3-AS1;SNHG6	0.25	0.00318	0.095	1	0.00197	3/1511	12
MYO15B	RNA_Binding_Protein	RNAInter	4	AC087500.1;AC108010.1;KLF3-AS1;SNHG6	0.333	0.0032	0.0954	1	0.00124	4/3225	12
PHLDB1	RNA_Binding_Protein	RNAInter	3	AC087500.1;KLF3-AS1;SNHG6	0.25	0.00327	0.0973	1	0.00196	3/1525	12
CCDC24	RNA_Binding_Protein	RNAInter	2	KLF3-AS1;SNHG6	0.167	0.00329	0.0978	1	0.00462	2/423	12
CEP162	RNA_Binding_Protein	RNAInter	3	AC087500.1;KLF3-AS1;SNHG6	0.25	0.0033	0.0978	1	0.00195	3/1530	12
NBPF5P	RNA_Binding_Protein	RNAInter	2	KLF3-AS1;SNHG6	0.167	0.0033	0.0978	1	0.00461	2/424	12
CNBD1	RNA_Binding_Protein	RNAInter	2	KLF3-AS1;SNHG6	0.167	0.00332	0.098	1	0.0046	2/425	12
BRIP1	RNA_Binding_Protein	RNAInter	2	KLF3-AS1;SNHG6	0.167	0.00333	0.098	1	0.00459	2/426	12
NACAD	RNA_Binding_Protein	RNAInter	4	AC087500.1;AC108010.1;KLF3-AS1;SNHG6	0.333	0.00333	0.098	1	0.00122	4/3262	12
ATP1B4	RNA_Binding_Protein	RNAInter	3	AC087500.1;KLF3-AS1;SNHG6	0.25	0.00333	0.098	1	0.00194	3/1535	12
HOXA4	RNA_Binding_Protein	RNAInter	4	SNHG16;KLF3-AS1;SNHG6;DLGAP1-AS2	0.333	0.00335	0.098	1	0.00122	4/3265	12
FMN1	RNA_Binding_Protein	RNAInter	3	AC087500.1;KLF3-AS1;SNHG6	0.25	0.00335	0.098	1	0.00194	3/1539	12
PRR5L	RNA_Binding_Protein	RNAInter	2	KLF3-AS1;SNHG6	0.167	0.00335	0.098	1	0.00458	2/427	12
NCOA1	RNA_Binding_Protein	RNAInter	3	AC087500.1;KLF3-AS1;SNHG6	0.25	0.00336	0.098	1	0.00194	3/1541	12
TUT7	RNA_Binding_Protein	RNAInter	4	AC087500.1;AC108010.1;KLF3-AS1;SNHG6	0.333	0.00336	0.098	1	0.00122	4/3270	12
NPHP1	RNA_Binding_Protein	RNAInter	2	KLF3-AS1;SNHG6	0.167	0.00336	0.098	1	0.00457	2/428	12
ZNF552	RNA_Binding_Protein	RNAInter	5	MIR9-3HG;SNHG16;KLF3-AS1;PPP3CB-AS1;SNHG6	0.417	0.00338	0.0984	1	0.000904	5/5526	12
CARMIL3	RNA_Binding_Protein	RNAInter	2	KLF3-AS1;SNHG6	0.167	0.00339	0.0985	1	0.00455	2/430	12
SETDB2	RNA_Binding_Protein	RNAInter	2	KLF3-AS1;SNHG6	0.167	0.00341	0.0988	1	0.00454	2/431	12
A0A0G2JLW4	RNA_Binding_Protein	RNAInter	2	KLF3-AS1;SNHG6	0.167	0.00341	0.0988	1	0.00454	2/431	12
EHMT2	RNA_Binding_Protein	RNAInter	4	AC087500.1;SNHG16;KLF3-AS1;SNHG6	0.333	0.00344	0.0992	1	0.00121	4/3289	12
RB1CC1	RNA_Binding_Protein	RNAInter	4	AC087500.1;AC108010.1;KLF3-AS1;SNHG6	0.333	0.00344	0.0992	1	0.00121	4/3289	12
BICDL1	RNA_Binding_Protein	RNAInter	2	KLF3-AS1;SNHG6	0.167	0.00344	0.0992	1	0.00451	2/433	12
NUP153	RNA_Binding_Protein	RNAInter	3	AC087500.1;KLF3-AS1;SNHG6	0.25	0.00346	0.0995	1	0.00192	3/1557	12
STAT2	RNA_Binding_Protein	RNAInter	4	AC087500.1;MIR9-3HG;SNHG16;DLGAP1-AS2	0.333	0.00347	0.0995	1	0.00121	4/3299	12
TNF	RNA_Binding_Protein	RNAInter	4	MIR9-3HG;SNHG16;KLF3-AS1;DLGAP1-AS2	0.333	0.00347	0.0995	1	0.00121	4/3299	12
ZNF771	RNA_Binding_Protein	RNAInter	1	KLF3-AS1	0.0833	0.00348	0.0995	1	0.0357	44578	12
MAGI3	RNA_Binding_Protein	RNAInter	3	AC087500.1;KLF3-AS1;SNHG6	0.25	0.00349	0.0995	1	0.00191	3/1561	12
ZNF652	RNA_Binding_Protein	RNAInter	2	KLF3-AS1;SNHG6	0.167	0.0035	0.0995	1	0.00447	2/437	12
TBC1D9B	RNA_Binding_Protein	RNAInter	2	KLF3-AS1;SNHG6	0.167	0.0035	0.0995	1	0.00447	2/437	12
CLIP1	RNA_Binding_Protein	RNAInter	3	AC087500.1;KLF3-AS1;SNHG6	0.25	0.0035	0.0995	1	0.00191	3/1562	12
CLEC4G	RNA_Binding_Protein	RNAInter	2	KLF3-AS1;SNHG6	0.167	0.0035	0.0995	1	0.00447	2/437	12
ARHGAP35	RNA_Binding_Protein	RNAInter	3	AC087500.1;KLF3-AS1;SNHG6	0.25	0.00351	0.0997	1	0.00191	3/1565	12
KDM6B	RNA_Binding_Protein	RNAInter	3	AC108010.1;KLF3-AS1;SNHG6	0.25	0.00352	0.0998	1	0.0019	3/1566	12
ATP10B	RNA_Binding_Protein	RNAInter	3	AC087500.1;KLF3-AS1;SNHG6	0.25	0.00353	0.0999	1	0.0019	3/1567	12
RAPGEF6	RNA_Binding_Protein	RNAInter	3	AC087500.1;KLF3-AS1;SNHG6	0.25	0.00355	0.1	1	0.0019	3/1570	12
NFIX	RNA_Binding_Protein	RNAInter	2	KLF3-AS1;SNHG6	0.167	0.00356	0.1	1	0.00443	2/441	12
DCAF8L2	RNA_Binding_Protein	RNAInter	4	AC087500.1;AC108010.1;KLF3-AS1;SNHG6	0.333	0.00359	0.101	1	0.0012	4/3328	12
RESF1	RNA_Binding_Protein	RNAInter	2	KLF3-AS1;SNHG6	0.167	0.0036	0.101	1	0.00442	2/443	12
TFDP1	RNA_Binding_Protein	RNAInter	4	AL160314.2;MIR9-3HG;SNHG16;SNHG6	0.333	0.00361	0.101	1	0.0012	4/3335	12
WWC3	RNA_Binding_Protein	RNAInter	2	KLF3-AS1;SNHG6	0.167	0.00361	0.101	1	0.00441	2/444	12
ARID3C	RNA_Binding_Protein	RNAInter	3	AC087500.1;KLF3-AS1;SNHG6	0.25	0.00366	0.103	1	0.00188	3/1587	12
LOC105371045	RNA_Binding_Protein	RNAInter	3	AC087500.1;KLF3-AS1;SNHG6	0.25	0.00367	0.103	1	0.00188	3/1589	12
HNRNPUL2	RNA_Binding_Protein	RNAInter	3	AC087500.1;KLF3-AS1;SNHG6	0.25	0.00368	0.103	1	0.00188	3/1591	12
DZIP3	RNA_Binding_Protein	RNAInter	2	KLF3-AS1;SNHG6	0.167	0.00369	0.103	1	0.00436	2/449	12
AFDN	RNA_Binding_Protein	RNAInter	2	KLF3-AS1;SNHG6	0.167	0.00369	0.103	1	0.00436	2/449	12
DMTN	RNA_Binding_Protein	RNAInter	1	KLF3-AS1	0.0833	0.00369	0.103	1	0.0345	44579	12
EFCAB5	RNA_Binding_Protein	RNAInter	3	AC087500.1;KLF3-AS1;SNHG6	0.25	0.0037	0.103	1	0.00187	3/1594	12
CFAP43	RNA_Binding_Protein	RNAInter	3	AC087500.1;KLF3-AS1;SNHG6	0.25	0.0037	0.103	1	0.00187	3/1594	12
TM4SF1	RNA_Binding_Protein	RNAInter	2	KLF3-AS1;SNHG6	0.167	0.00371	0.103	1	0.00435	2/450	12
BCL2L12	RNA_Binding_Protein	RNAInter	2	KLF3-AS1;SNHG6	0.167	0.00371	0.103	1	0.00435	2/450	12
TBC1D2B	RNA_Binding_Protein	RNAInter	2	KLF3-AS1;SNHG6	0.167	0.00372	0.103	1	0.00434	2/451	12
PARP3	RNA_Binding_Protein	RNAInter	2	KLF3-AS1;SNHG6	0.167	0.00374	0.103	1	0.00433	2/452	12
FHOD3	RNA_Binding_Protein	RNAInter	3	AC087500.1;KLF3-AS1;SNHG6	0.25	0.00375	0.103	1	0.00186	3/1602	12
ZNF330	RNA_Binding_Protein	RNAInter	2	KLF3-AS1;SNHG6	0.167	0.0038	0.104	1	0.00429	2/456	12
NBPF26	RNA_Binding_Protein	RNAInter	2	KLF3-AS1;SNHG6	0.167	0.0038	0.104	1	0.00429	2/456	12
HNRNPUL2-BSCL2	RNA_Binding_Protein	RNAInter	3	AC087500.1;KLF3-AS1;SNHG6	0.25	0.0038	0.104	1	0.00185	3/1609	12
NBPF15	RNA_Binding_Protein	RNAInter	2	KLF3-AS1;SNHG6	0.167	0.0038	0.104	1	0.00429	2/456	12
NBPF10	RNA_Binding_Protein	RNAInter	2	KLF3-AS1;SNHG6	0.167	0.00382	0.104	1	0.00428	2/457	12
RORA	RNA_Binding_Protein	RNAInter	3	KLF3-AS1;PPP3CB-AS1;SNHG6	0.25	0.00383	0.104	1	0.00185	3/1613	12
KHDRBS1	RNA_Binding_Protein	RNAInter	2	SNHG16;PPP3CB-AS1	0.167	0.00384	0.104	1	0.00427	2/458	12
USPL1	RNA_Binding_Protein	RNAInter	2	KLF3-AS1;SNHG6	0.167	0.00384	0.104	1	0.00427	2/458	12
IL6ST	RNA_Binding_Protein	RNAInter	2	KLF3-AS1;SNHG6	0.167	0.00387	0.105	1	0.00426	2/460	12
PIP4K2A	RNA_Binding_Protein	RNAInter	2	KLF3-AS1;SNHG6	0.167	0.00387	0.105	1	0.00426	2/460	12
CBX1	RNA_Binding_Protein	RNAInter	1	KLF3-AS1	0.0833	0.00389	0.105	1	0.0333	44580	12
FAM53C	RNA_Binding_Protein	RNAInter	1	KLF3-AS1	0.0833	0.00389	0.105	1	0.0333	44580	12
SRP68	RNA_Binding_Protein	RNAInter	2	KLF3-AS1;SNHG6	0.167	0.00389	0.105	1	0.00425	2/461	12
NARF	RNA_Binding_Protein	RNAInter	2	KLF3-AS1;SNHG6	0.167	0.0039	0.105	1	0.00424	2/462	12
ARHGEF18	RNA_Binding_Protein	RNAInter	2	KLF3-AS1;SNHG6	0.167	0.0039	0.105	1	0.00424	2/462	12
GREB1	RNA_Binding_Protein	RNAInter	5	MIR9-3HG;SNHG16;KLF3-AS1;AL132800.1;DLGAP1-AS2	0.417	0.00391	0.105	1	0.000874	5/5714	12
ZPR1	RNA_Binding_Protein	RNAInter	2	KLF3-AS1;SNHG6	0.167	0.00394	0.106	1	0.00422	2/464	12
EIF5	RNA_Binding_Protein	RNAInter	2	KLF3-AS1;SNHG6	0.167	0.00395	0.106	1	0.00421	2/465	12
PDZRN3	RNA_Binding_Protein	RNAInter	2	KLF3-AS1;SNHG6	0.167	0.00395	0.106	1	0.00421	2/465	12
ADCY9	RNA_Binding_Protein	RNAInter	2	KLF3-AS1;SNHG6	0.167	0.00397	0.106	1	0.0042	2/466	12
POLR3A	RNA_Binding_Protein	RNAInter	3	MIR9-3HG;KLF3-AS1;SNHG6	0.25	0.004	0.107	1	0.00182	3/1638	12
A1BG	RNA_Binding_Protein	RNAInter	2	KLF3-AS1;SNHG6	0.167	0.004	0.107	1	0.00418	2/468	12
CTCFL	RNA_Binding_Protein	RNAInter	5	AC087500.1;MIR9-3HG;SNHG16;KLF3-AS1;DLGAP1-AS2	0.417	0.00405	0.108	1	0.000867	5/5758	12
COL15A1	RNA_Binding_Protein	RNAInter	2	KLF3-AS1;SNHG6	0.167	0.00407	0.108	1	0.00415	2/472	12
MIXL1	RNA_Binding_Protein	RNAInter	3	MIR9-3HG;KLF3-AS1;SNHG6	0.25	0.00409	0.108	1	0.00181	3/1652	12
USP16	RNA_Binding_Protein	RNAInter	2	KLF3-AS1;SNHG6	0.167	0.00409	0.108	1	0.00414	2/473	12
USP42	RNA_Binding_Protein	RNAInter	2	KLF3-AS1;SNHG6	0.167	0.0041	0.108	1	0.00413	2/474	12
ARGLU1	RNA_Binding_Protein	RNAInter	1	KLF3-AS1	0.0833	0.0041	0.108	1	0.0323	44581	12
ZNF446	RNA_Binding_Protein	RNAInter	1	KLF3-AS1	0.0833	0.0041	0.108	1	0.0323	44581	12
SNRPA1	RNA_Binding_Protein	RNAInter	2	KLF3-AS1;SNHG6	0.167	0.00412	0.108	1	0.00412	2/475	12
ZBTB1	RNA_Binding_Protein	RNAInter	2	KLF3-AS1;SNHG6	0.167	0.00412	0.108	1	0.00412	2/475	12
FOXP3	RNA_Binding_Protein	RNAInter	2	SNHG6;DLGAP1-AS2	0.167	0.00414	0.109	1	0.00412	2/476	12
PRAMEF22	RNA_Binding_Protein	RNAInter	2	KLF3-AS1;SNHG6	0.167	0.00414	0.109	1	0.00412	2/476	12
RFC4	RNA_Binding_Protein	RNAInter	2	KLF3-AS1;SNHG6	0.167	0.00417	0.109	1	0.0041	2/478	12
C4A	RNA_Binding_Protein	RNAInter	2	KLF3-AS1;SNHG6	0.167	0.00417	0.109	1	0.0041	2/478	12
PXDNL	RNA_Binding_Protein	RNAInter	2	KLF3-AS1;SNHG6	0.167	0.0042	0.11	1	0.00408	2/480	12
N4BP2	RNA_Binding_Protein	RNAInter	2	KLF3-AS1;SNHG6	0.167	0.00422	0.11	1	0.00407	2/481	12
EIF4A1	RNA_Binding_Protein	RNAInter	2	KLF3-AS1;SNHG6	0.167	0.00424	0.11	1	0.00407	2/482	12
ARHGEF1	RNA_Binding_Protein	RNAInter	2	KLF3-AS1;SNHG6	0.167	0.00426	0.111	1	0.00406	2/483	12
STARD3NL	RNA_Binding_Protein	RNAInter	2	KLF3-AS1;SNHG6	0.167	0.00426	0.111	1	0.00406	2/483	12
ATP10D	RNA_Binding_Protein	RNAInter	2	KLF3-AS1;SNHG6	0.167	0.00427	0.111	1	0.00405	2/484	12
TEX13A	RNA_Binding_Protein	RNAInter	2	KLF3-AS1;SNHG6	0.167	0.00427	0.111	1	0.00405	2/484	12
INTS5	RNA_Binding_Protein	RNAInter	2	KLF3-AS1;SNHG6	0.167	0.00431	0.111	1	0.00403	2/486	12
CYP19A1	RNA_Binding_Protein	RNAInter	2	KLF3-AS1;SNHG6	0.167	0.00434	0.112	1	0.00402	2/488	12
TRAPPC3L	RNA_Binding_Protein	RNAInter	2	KLF3-AS1;SNHG6	0.167	0.00438	0.113	1	0.004	2/490	12
CCDC87	RNA_Binding_Protein	RNAInter	2	KLF3-AS1;SNHG6	0.167	0.00438	0.113	1	0.004	2/490	12
FMNL2	RNA_Binding_Protein	RNAInter	2	KLF3-AS1;SNHG6	0.167	0.00439	0.113	1	0.00399	2/491	12
MIS18A	RNA_Binding_Protein	RNAInter	2	KLF3-AS1;SNHG6	0.167	0.00441	0.113	1	0.00398	2/492	12
KCNQ3	RNA_Binding_Protein	RNAInter	2	KLF3-AS1;SNHG6	0.167	0.00441	0.113	1	0.00398	2/492	12
FKBP4	RNA_Binding_Protein	RNAInter	2	SNHG16;KLF3-AS1	0.167	0.00443	0.113	1	0.00398	2/493	12
RPS6KA4	RNA_Binding_Protein	RNAInter	2	KLF3-AS1;SNHG6	0.167	0.00443	0.113	1	0.00398	2/493	12
CRKL	RNA_Binding_Protein	RNAInter	2	KLF3-AS1;SNHG6	0.167	0.00445	0.114	1	0.00397	2/494	12
HOXA2	RNA_Binding_Protein	RNAInter	3	AC087500.1;AL160314.2;DLGAP1-AS2	0.25	0.00446	0.114	1	0.00175	3/1704	12
ZNF496	RNA_Binding_Protein	RNAInter	2	KLF3-AS1;SNHG6	0.167	0.00446	0.114	1	0.00396	2/495	12
CREBL2	RNA_Binding_Protein	RNAInter	2	SNHG16;PPP3CB-AS1	0.167	0.00448	0.114	1	0.00395	2/496	12
DNAJC10	RNA_Binding_Protein	RNAInter	2	KLF3-AS1;SNHG6	0.167	0.00448	0.114	1	0.00395	2/496	12
KLHL34	RNA_Binding_Protein	RNAInter	2	KLF3-AS1;SNHG6	0.167	0.00448	0.114	1	0.00395	2/496	12
PARD6B	RNA_Binding_Protein	RNAInter	1	KLF3-AS1	0.0833	0.00451	0.114	1	0.0303	44583	12
PBX1	RNA_Binding_Protein	RNAInter	5	AL160314.2;KLF3-AS1;AL132800.1;PPP3CB-AS1;DLGAP1-AS2	0.417	0.00452	0.114	1	0.000846	5/5904	12
HEG1	RNA_Binding_Protein	RNAInter	2	KLF3-AS1;SNHG6	0.167	0.00452	0.114	1	0.00394	2/498	12
MYH14	RNA_Binding_Protein	RNAInter	2	KLF3-AS1;SNHG6	0.167	0.00452	0.114	1	0.00394	2/498	12
BTBD11	RNA_Binding_Protein	RNAInter	2	KLF3-AS1;SNHG6	0.167	0.00453	0.114	1	0.00393	2/499	12
UBR2	RNA_Binding_Protein	RNAInter	2	KLF3-AS1;SNHG6	0.167	0.00455	0.114	1	0.00392	2/500	12
SOS1	RNA_Binding_Protein	RNAInter	2	KLF3-AS1;SNHG6	0.167	0.00459	0.115	1	0.00391	2/502	12
TTC5	RNA_Binding_Protein	RNAInter	2	KLF3-AS1;SNHG6	0.167	0.00461	0.115	1	0.0039	2/503	12
VSIG10	RNA_Binding_Protein	RNAInter	2	KLF3-AS1;SNHG6	0.167	0.00461	0.115	1	0.0039	2/503	12
CNTNAP4	RNA_Binding_Protein	RNAInter	2	KLF3-AS1;SNHG6	0.167	0.00461	0.115	1	0.0039	2/503	12
HDAC3	RNA_Binding_Protein	RNAInter	4	MIR9-3HG;KLF3-AS1;PPP3CB-AS1;DLGAP1-AS2	0.333	0.00462	0.115	1	0.00112	4/3570	12
ZNF790	RNA_Binding_Protein	RNAInter	2	KLF3-AS1;SNHG6	0.167	0.00462	0.115	1	0.00389	2/504	12
NPM2	RNA_Binding_Protein	RNAInter	2	KLF3-AS1;SNHG6	0.167	0.00462	0.115	1	0.00389	2/504	12
CDC5L	RNA_Binding_Protein	RNAInter	2	SNHG16;KLF3-AS1	0.167	0.00464	0.115	1	0.00388	2/505	12
SMIM5	RNA_Binding_Protein	RNAInter	2	KLF3-AS1;SNHG6	0.167	0.00464	0.115	1	0.00388	2/505	12
THUMPD2	RNA_Binding_Protein	RNAInter	2	KLF3-AS1;SNHG6	0.167	0.00464	0.115	1	0.00388	2/505	12
SIPA1L3	RNA_Binding_Protein	RNAInter	2	KLF3-AS1;SNHG6	0.167	0.00466	0.115	1	0.00388	2/506	12
TJP1	RNA_Binding_Protein	RNAInter	2	KLF3-AS1;SNHG6	0.167	0.00468	0.116	1	0.00387	2/507	12
H2AFX	RNA_Binding_Protein	RNAInter	1	KLF3-AS1	0.0833	0.00471	0.116	1	0.0294	44584	12
GIGYF1	RNA_Binding_Protein	RNAInter	2	KLF3-AS1;SNHG6	0.167	0.00471	0.116	1	0.00385	2/509	12
GNPAT	RNA_Binding_Protein	RNAInter	2	KLF3-AS1;SNHG6	0.167	0.00473	0.116	1	0.00385	2/510	12
KCP	RNA_Binding_Protein	RNAInter	2	KLF3-AS1;SNHG6	0.167	0.00473	0.116	1	0.00385	2/510	12
COL5A3	RNA_Binding_Protein	RNAInter	2	KLF3-AS1;SNHG6	0.167	0.00475	0.117	1	0.00384	2/511	12
AMIGO3	RNA_Binding_Protein	RNAInter	2	KLF3-AS1;SNHG6	0.167	0.00475	0.117	1	0.00384	2/511	12
BACH2	RNA_Binding_Protein	RNAInter	4	AL160314.2;KLF3-AS1;SNHG6;DLGAP1-AS2	0.333	0.00479	0.117	1	0.00111	4/3605	12
PHF14	RNA_Binding_Protein	RNAInter	2	KLF3-AS1;SNHG6	0.167	0.00479	0.117	1	0.00382	2/513	12
SLC39A6	RNA_Binding_Protein	RNAInter	2	KLF3-AS1;SNHG6	0.167	0.0048	0.117	1	0.00382	2/514	12
HTATSF1	RNA_Binding_Protein	RNAInter	2	KLF3-AS1;SNHG6	0.167	0.00484	0.117	1	0.0038	2/516	12
MCM10	RNA_Binding_Protein	RNAInter	2	KLF3-AS1;SNHG6	0.167	0.00484	0.117	1	0.0038	2/516	12
DCTN1	RNA_Binding_Protein	RNAInter	2	KLF3-AS1;SNHG6	0.167	0.00484	0.117	1	0.0038	2/516	12
AK7	RNA_Binding_Protein	RNAInter	2	KLF3-AS1;SNHG6	0.167	0.00484	0.117	1	0.0038	2/516	12
SOX4	RNA_Binding_Protein	RNAInter	3	AL160314.2;SNHG6;DLGAP1-AS2	0.25	0.00486	0.117	1	0.0017	3/1756	12
TEF	RNA_Binding_Protein	RNAInter	2	KLF3-AS1;SNHG6	0.167	0.00486	0.117	1	0.0038	2/517	12
PTCD1	RNA_Binding_Protein	RNAInter	2	KLF3-AS1;SNHG6	0.167	0.00486	0.117	1	0.0038	2/517	12
ZNF831	RNA_Binding_Protein	RNAInter	2	KLF3-AS1;SNHG6	0.167	0.00486	0.117	1	0.0038	2/517	12
RTF1	RNA_Binding_Protein	RNAInter	2	KLF3-AS1;SNHG6	0.167	0.00486	0.117	1	0.0038	2/517	12
ASCL1	RNA_Binding_Protein	RNAInter	4	AC087500.1;MIR9-3HG;KLF3-AS1;DLGAP1-AS2	0.333	0.00487	0.117	1	0.0011	4/3623	12
BRD2	RNA_Binding_Protein	RNAInter	3	AC087500.1;AL160314.2;SNHG6	0.25	0.00487	0.117	1	0.0017	3/1758	12
CANX	RNA_Binding_Protein	RNAInter	2	KLF3-AS1;SNHG6	0.167	0.00488	0.117	1	0.00379	2/518	12
RIPK4	RNA_Binding_Protein	RNAInter	2	KLF3-AS1;SNHG6	0.167	0.00489	0.117	1	0.00378	2/519	12
ITPK1	RNA_Binding_Protein	RNAInter	2	KLF3-AS1;SNHG6	0.167	0.00489	0.117	1	0.00378	2/519	12
MTLN	RNA_Binding_Protein	RNAInter	2	KLF3-AS1;SNHG6	0.167	0.00489	0.117	1	0.00378	2/519	12
SLC4A9	RNA_Binding_Protein	RNAInter	2	KLF3-AS1;SNHG6	0.167	0.00489	0.117	1	0.00378	2/519	12
CEMIP	RNA_Binding_Protein	RNAInter	2	KLF3-AS1;SNHG6	0.167	0.00491	0.117	1	0.00377	2/520	12
C4B	RNA_Binding_Protein	RNAInter	2	KLF3-AS1;SNHG6	0.167	0.00491	0.117	1	0.00377	2/520	12
HNRNPA2B1	RNA_Binding_Protein	RNAInter	2	SNHG16;SNHG6	0.167	0.00493	0.117	1	0.00377	2/521	12
COL24A1	RNA_Binding_Protein	RNAInter	2	KLF3-AS1;SNHG6	0.167	0.00493	0.117	1	0.00377	2/521	12
SLC52A2	RNA_Binding_Protein	RNAInter	2	KLF3-AS1;SNHG6	0.167	0.00493	0.117	1	0.00377	2/521	12
MRC1	RNA_Binding_Protein	RNAInter	2	KLF3-AS1;SNHG6	0.167	0.00493	0.117	1	0.00377	2/521	12
ITPRID2	RNA_Binding_Protein	RNAInter	2	KLF3-AS1;SNHG6	0.167	0.00493	0.117	1	0.00377	2/521	12
ATP6V1A	RNA_Binding_Protein	RNAInter	2	KLF3-AS1;SNHG6	0.167	0.00495	0.117	1	0.00376	2/522	12
ABCC9	RNA_Binding_Protein	RNAInter	4	AC087500.1;AC108010.1;KLF3-AS1;SNHG6	0.333	0.00497	0.117	1	0.0011	4/3644	12
IL17RE	RNA_Binding_Protein	RNAInter	2	KLF3-AS1;SNHG6	0.167	0.00497	0.117	1	0.00375	2/523	12
RC3H1	RNA_Binding_Protein	RNAInter	2	KLF3-AS1;SNHG6	0.167	0.00501	0.118	1	0.00374	2/525	12
LGR6	RNA_Binding_Protein	RNAInter	2	KLF3-AS1;SNHG6	0.167	0.00502	0.118	1	0.00373	2/526	12
YBX3	RNA_Binding_Protein	RNAInter	2	SNHG16;SNHG6	0.167	0.00504	0.119	1	0.00372	2/527	12
RNMT	RNA_Binding_Protein	RNAInter	2	KLF3-AS1;SNHG6	0.167	0.00504	0.119	1	0.00372	2/527	12
NFATC2IP	RNA_Binding_Protein	RNAInter	2	KLF3-AS1;SNHG6	0.167	0.00506	0.119	1	0.00372	2/528	12
PNPLA7	RNA_Binding_Protein	RNAInter	2	KLF3-AS1;SNHG6	0.167	0.00506	0.119	1	0.00372	2/528	12
ADAMTS7	RNA_Binding_Protein	RNAInter	2	KLF3-AS1;SNHG6	0.167	0.00506	0.119	1	0.00372	2/528	12
CABP4	RNA_Binding_Protein	RNAInter	2	KLF3-AS1;SNHG6	0.167	0.00508	0.119	1	0.00371	2/529	12
SIK1B	RNA_Binding_Protein	RNAInter	2	KLF3-AS1;SNHG6	0.167	0.0051	0.119	1	0.0037	2/530	12
GNAT3	RNA_Binding_Protein	RNAInter	2	KLF3-AS1;SNHG6	0.167	0.0051	0.119	1	0.0037	2/530	12
TAF1L	RNA_Binding_Protein	RNAInter	2	KLF3-AS1;SNHG6	0.167	0.00512	0.119	1	0.0037	2/531	12
SCN11A	RNA_Binding_Protein	RNAInter	2	KLF3-AS1;SNHG6	0.167	0.00514	0.12	1	0.00369	2/532	12
ATG3	RNA_Binding_Protein	RNAInter	2	KLF3-AS1;SNHG6	0.167	0.00515	0.12	1	0.00368	2/533	12
RBM42	RNA_Binding_Protein	RNAInter	2	KLF3-AS1;SNHG6	0.167	0.00515	0.12	1	0.00368	2/533	12
ASAP1	RNA_Binding_Protein	RNAInter	2	KLF3-AS1;SNHG6	0.167	0.00521	0.121	1	0.00366	2/536	12
TFCP2L1	RNA_Binding_Protein	RNAInter	2	KLF3-AS1;SNHG6	0.167	0.00521	0.121	1	0.00366	2/536	12
AKAP4	RNA_Binding_Protein	RNAInter	2	KLF3-AS1;SNHG6	0.167	0.00525	0.121	1	0.00365	2/538	12
ERVV-2	RNA_Binding_Protein	RNAInter	2	KLF3-AS1;SNHG6	0.167	0.00529	0.122	1	0.00364	2/540	12
MAPK8IP3	RNA_Binding_Protein	RNAInter	2	KLF3-AS1;SNHG6	0.167	0.00529	0.122	1	0.00364	2/540	12
GAS2L2	RNA_Binding_Protein	RNAInter	2	KLF3-AS1;SNHG6	0.167	0.00531	0.122	1	0.00363	2/541	12
ZFP36	RNA_Binding_Protein	RNAInter	1	SNHG16	0.0833	0.00532	0.122	1	0.027	44587	12
PLEKHF1	RNA_Binding_Protein	RNAInter	2	KLF3-AS1;SNHG6	0.167	0.00534	0.123	1	0.00362	2/543	12
MTHFSD	RNA_Binding_Protein	RNAInter	2	KLF3-AS1;SNHG6	0.167	0.00536	0.123	1	0.00361	2/544	12
CIC	RNA_Binding_Protein	RNAInter	2	KLF3-AS1;SNHG6	0.167	0.00538	0.123	1	0.0036	2/545	12
PNN	RNA_Binding_Protein	RNAInter	2	KLF3-AS1;SNHG6	0.167	0.00538	0.123	1	0.0036	2/545	12
C1orf141	RNA_Binding_Protein	RNAInter	2	KLF3-AS1;SNHG6	0.167	0.0054	0.123	1	0.0036	2/546	12
TMOD3	RNA_Binding_Protein	RNAInter	2	KLF3-AS1;SNHG6	0.167	0.0054	0.123	1	0.0036	2/546	12
PALLD	RNA_Binding_Protein	RNAInter	2	KLF3-AS1;SNHG6	0.167	0.00542	0.124	1	0.00359	2/547	12
DCAF5	RNA_Binding_Protein	RNAInter	2	KLF3-AS1;SNHG6	0.167	0.00544	0.124	1	0.00358	2/548	12
TUBGCP6	RNA_Binding_Protein	RNAInter	2	KLF3-AS1;SNHG6	0.167	0.00544	0.124	1	0.00358	2/548	12
KDM6A	RNA_Binding_Protein	RNAInter	2	KLF3-AS1;SNHG6	0.167	0.00546	0.124	1	0.00358	2/549	12
VIRMA	RNA_Binding_Protein	RNAInter	2	KLF3-AS1;SNHG6	0.167	0.0055	0.125	1	0.00357	2/551	12
ZNF827	RNA_Binding_Protein	RNAInter	2	KLF3-AS1;SNHG6	0.167	0.0055	0.125	1	0.00357	2/551	12
PHACTR3	RNA_Binding_Protein	RNAInter	2	KLF3-AS1;SNHG6	0.167	0.00552	0.125	1	0.00356	2/552	12
CCNL1	RNA_Binding_Protein	RNAInter	2	KLF3-AS1;SNHG6	0.167	0.00552	0.125	1	0.00356	2/552	12
PCF11	RNA_Binding_Protein	RNAInter	3	AC087500.1;KLF3-AS1;SNHG6	0.25	0.00553	0.125	1	0.00162	3/1840	12
SEC31A	RNA_Binding_Protein	RNAInter	1	KLF3-AS1	0.0833	0.00553	0.125	1	0.0263	44588	12
CTIF	RNA_Binding_Protein	RNAInter	1	KLF3-AS1	0.0833	0.00553	0.125	1	0.0263	44588	12
ARX	RNA_Binding_Protein	RNAInter	2	KLF3-AS1;SNHG6	0.167	0.00554	0.125	1	0.00355	2/553	12
FOXO3	RNA_Binding_Protein	RNAInter	3	KLF3-AS1;SNHG6;DLGAP1-AS2	0.25	0.00558	0.125	1	0.00162	3/1846	12
PIGB	RNA_Binding_Protein	RNAInter	2	KLF3-AS1;SNHG6	0.167	0.00558	0.125	1	0.00354	2/555	12
KCNQ4	RNA_Binding_Protein	RNAInter	2	KLF3-AS1;SNHG6	0.167	0.00558	0.125	1	0.00354	2/555	12
C5	RNA_Binding_Protein	RNAInter	2	KLF3-AS1;SNHG6	0.167	0.00559	0.125	1	0.00353	2/556	12
ZNF530	RNA_Binding_Protein	RNAInter	2	KLF3-AS1;SNHG6	0.167	0.00559	0.125	1	0.00353	2/556	12
ITGB4	RNA_Binding_Protein	RNAInter	2	KLF3-AS1;SNHG6	0.167	0.00561	0.125	1	0.00353	2/557	12
JAZF1	RNA_Binding_Protein	RNAInter	3	SNHG16;KLF3-AS1;SNHG6	0.25	0.00567	0.126	1	0.00161	3/1856	12
PRKAR2B	RNA_Binding_Protein	RNAInter	2	KLF3-AS1;SNHG6	0.167	0.00567	0.126	1	0.00351	2/560	12
NEFM	RNA_Binding_Protein	RNAInter	2	KLF3-AS1;SNHG6	0.167	0.00567	0.126	1	0.00351	2/560	12
HSP90AB1	RNA_Binding_Protein	RNAInter	2	KLF3-AS1;SNHG6	0.167	0.00571	0.127	1	0.0035	2/562	12
TEX35	RNA_Binding_Protein	RNAInter	1	KLF3-AS1	0.0833	0.00573	0.127	1	0.0256	44589	12
RSPH6A	RNA_Binding_Protein	RNAInter	2	KLF3-AS1;SNHG6	0.167	0.00573	0.127	1	0.00349	2/563	12
V9GYY5	RNA_Binding_Protein	RNAInter	1	KLF3-AS1	0.0833	0.00573	0.127	1	0.0256	44589	12
AMOT	RNA_Binding_Protein	RNAInter	2	KLF3-AS1;SNHG6	0.167	0.00575	0.127	1	0.00348	2/564	12
TOGARAM1	RNA_Binding_Protein	RNAInter	2	KLF3-AS1;SNHG6	0.167	0.00575	0.127	1	0.00348	2/564	12
FCHSD2	RNA_Binding_Protein	RNAInter	2	KLF3-AS1;SNHG6	0.167	0.00579	0.128	1	0.00347	2/566	12
FKBP8	RNA_Binding_Protein	RNAInter	2	KLF3-AS1;SNHG6	0.167	0.00583	0.129	1	0.00346	2/568	12
PLEKHO1	RNA_Binding_Protein	RNAInter	2	KLF3-AS1;SNHG6	0.167	0.00585	0.129	1	0.00345	2/569	12
P0DN76	RNA_Binding_Protein	RNAInter	2	KLF3-AS1;SNHG6	0.167	0.00585	0.129	1	0.00345	2/569	12
U2AF1L5	RNA_Binding_Protein	RNAInter	2	KLF3-AS1;SNHG6	0.167	0.00585	0.129	1	0.00345	2/569	12
ZNF581	RNA_Binding_Protein	RNAInter	2	MIR9-3HG;PPP3CB-AS1	0.167	0.00587	0.129	1	0.00345	2/570	12
NKX1-1	RNA_Binding_Protein	RNAInter	2	KLF3-AS1;SNHG6	0.167	0.00587	0.129	1	0.00345	2/570	12
CCDC180	RNA_Binding_Protein	RNAInter	4	AC087500.1;AC108010.1;KLF3-AS1;SNHG6	0.333	0.00587	0.129	1	0.00105	4/3816	12
SENP3-EIF4A1	RNA_Binding_Protein	RNAInter	2	KLF3-AS1;SNHG6	0.167	0.00589	0.129	1	0.00344	2/571	12
PNISR	RNA_Binding_Protein	RNAInter	2	KLF3-AS1;SNHG6	0.167	0.00589	0.129	1	0.00344	2/571	12
PHKG2	RNA_Binding_Protein	RNAInter	2	KLF3-AS1;SNHG6	0.167	0.00591	0.129	1	0.00344	2/572	12
ERCC6L	RNA_Binding_Protein	RNAInter	1	KLF3-AS1	0.0833	0.00594	0.129	1	0.025	44590	12
SLU7	RNA_Binding_Protein	RNAInter	1	KLF3-AS1	0.0833	0.00594	0.129	1	0.025	44590	12
NAA30	RNA_Binding_Protein	RNAInter	1	KLF3-AS1	0.0833	0.00594	0.129	1	0.025	44590	12
LRRN4CL	RNA_Binding_Protein	RNAInter	1	KLF3-AS1	0.0833	0.00594	0.129	1	0.025	44590	12
MNS1	RNA_Binding_Protein	RNAInter	1	KLF3-AS1	0.0833	0.00594	0.129	1	0.025	44590	12
ANKRD7	RNA_Binding_Protein	RNAInter	1	KLF3-AS1	0.0833	0.00594	0.129	1	0.025	44590	12
MAP3K5	RNA_Binding_Protein	RNAInter	2	KLF3-AS1;SNHG6	0.167	0.00595	0.129	1	0.00342	2/574	12
IFNL2	RNA_Binding_Protein	RNAInter	2	KLF3-AS1;SNHG6	0.167	0.00595	0.129	1	0.00342	2/574	12
GLIS1	RNA_Binding_Protein	RNAInter	3	MIR9-3HG;PPP3CB-AS1;SNHG6	0.25	0.00597	0.129	1	0.00158	3/1891	12
CHIC1	RNA_Binding_Protein	RNAInter	4	AC087500.1;AC108010.1;KLF3-AS1;SNHG6	0.333	0.00597	0.129	1	0.00104	4/3834	12
SYTL4	RNA_Binding_Protein	RNAInter	2	KLF3-AS1;SNHG6	0.167	0.00597	0.129	1	0.00342	2/575	12
MPRIP	RNA_Binding_Protein	RNAInter	2	KLF3-AS1;SNHG6	0.167	0.00599	0.129	1	0.00341	2/576	12
PLEKHG2	RNA_Binding_Protein	RNAInter	2	KLF3-AS1;SNHG6	0.167	0.00601	0.129	1	0.00341	2/577	12
PAPPA	RNA_Binding_Protein	RNAInter	2	KLF3-AS1;SNHG6	0.167	0.00607	0.13	1	0.00339	2/580	12
DOT1L	RNA_Binding_Protein	RNAInter	2	KLF3-AS1;SNHG6	0.167	0.00609	0.13	1	0.00338	2/581	12
TXNRD1	RNA_Binding_Protein	RNAInter	2	KLF3-AS1;SNHG6	0.167	0.00611	0.13	1	0.00338	2/582	12
U2SURP	RNA_Binding_Protein	RNAInter	2	KLF3-AS1;SNHG6	0.167	0.00611	0.13	1	0.00338	2/582	12
HMOX1	RNA_Binding_Protein	RNAInter	2	KLF3-AS1;SNHG6	0.167	0.00613	0.13	1	0.00337	2/583	12
PCDH11X	RNA_Binding_Protein	RNAInter	2	KLF3-AS1;SNHG6	0.167	0.00613	0.13	1	0.00337	2/583	12
PCDH11Y	RNA_Binding_Protein	RNAInter	2	KLF3-AS1;SNHG6	0.167	0.00613	0.13	1	0.00337	2/583	12
EFCAB8	RNA_Binding_Protein	RNAInter	1	KLF3-AS1	0.0833	0.00614	0.13	1	0.0244	44591	12
DYNC1I1	RNA_Binding_Protein	RNAInter	1	KLF3-AS1	0.0833	0.00614	0.13	1	0.0244	44591	12
CASQ1	RNA_Binding_Protein	RNAInter	1	KLF3-AS1	0.0833	0.00614	0.13	1	0.0244	44591	12
MTERF4	RNA_Binding_Protein	RNAInter	1	KLF3-AS1	0.0833	0.00614	0.13	1	0.0244	44591	12
SPG7	RNA_Binding_Protein	RNAInter	2	KLF3-AS1;SNHG6	0.167	0.00615	0.13	1	0.00337	2/584	12
CYP27B1	RNA_Binding_Protein	RNAInter	2	KLF3-AS1;SNHG6	0.167	0.00615	0.13	1	0.00337	2/584	12
NR5A2	RNA_Binding_Protein	RNAInter	3	MIR9-3HG;PPP3CB-AS1;SNHG6	0.25	0.00617	0.13	1	0.00156	3/1913	12
CFAP53	RNA_Binding_Protein	RNAInter	2	KLF3-AS1;SNHG6	0.167	0.00617	0.13	1	0.00336	2/585	12
PRIM1	RNA_Binding_Protein	RNAInter	2	KLF3-AS1;SNHG6	0.167	0.00619	0.13	1	0.00336	2/586	12
KDR	RNA_Binding_Protein	RNAInter	2	KLF3-AS1;SNHG6	0.167	0.00619	0.13	1	0.00336	2/586	12
SULT6B1	RNA_Binding_Protein	RNAInter	2	KLF3-AS1;SNHG6	0.167	0.00621	0.131	1	0.00335	2/587	12
PKD1L3	RNA_Binding_Protein	RNAInter	2	KLF3-AS1;SNHG6	0.167	0.00621	0.131	1	0.00335	2/587	12
AEBP1	RNA_Binding_Protein	RNAInter	2	KLF3-AS1;SNHG6	0.167	0.00626	0.131	1	0.00334	2/589	12
KAT6B	RNA_Binding_Protein	RNAInter	2	KLF3-AS1;SNHG6	0.167	0.00626	0.131	1	0.00334	2/589	12
ATF6	RNA_Binding_Protein	RNAInter	2	AC087500.1;KLF3-AS1	0.167	0.00628	0.132	1	0.00333	2/590	12
COL3A1	RNA_Binding_Protein	RNAInter	2	KLF3-AS1;SNHG6	0.167	0.0063	0.132	1	0.00333	2/591	12
DIAPH1	RNA_Binding_Protein	RNAInter	2	KLF3-AS1;SNHG6	0.167	0.00632	0.132	1	0.00332	2/592	12
ERCC2	RNA_Binding_Protein	RNAInter	4	AL160314.2;SNHG16;PPP3CB-AS1;SNHG6	0.333	0.00634	0.132	1	0.00102	4/3900	12
L2HGDH	RNA_Binding_Protein	RNAInter	1	KLF3-AS1	0.0833	0.00635	0.132	1	0.0238	44592	12
CDC23	RNA_Binding_Protein	RNAInter	1	KLF3-AS1	0.0833	0.00635	0.132	1	0.0238	44592	12
URI1	RNA_Binding_Protein	RNAInter	1	KLF3-AS1	0.0833	0.00635	0.132	1	0.0238	44592	12
PSD	RNA_Binding_Protein	RNAInter	2	KLF3-AS1;SNHG6	0.167	0.00642	0.133	1	0.00329	2/597	12
LRP5	RNA_Binding_Protein	RNAInter	2	KLF3-AS1;SNHG6	0.167	0.00642	0.133	1	0.00329	2/597	12
IL13	RNA_Binding_Protein	RNAInter	2	KLF3-AS1;SNHG6	0.167	0.00642	0.133	1	0.00329	2/597	12
MYBBP1A	RNA_Binding_Protein	RNAInter	2	KLF3-AS1;SNHG6	0.167	0.00642	0.133	1	0.00329	2/597	12
ANO8	RNA_Binding_Protein	RNAInter	2	KLF3-AS1;SNHG6	0.167	0.00642	0.133	1	0.00329	2/597	12
SHANK3	RNA_Binding_Protein	RNAInter	2	KLF3-AS1;SNHG6	0.167	0.00648	0.134	1	0.00328	2/600	12
NHS	RNA_Binding_Protein	RNAInter	2	KLF3-AS1;SNHG6	0.167	0.00648	0.134	1	0.00328	2/600	12
ZCRB1	RNA_Binding_Protein	RNAInter	2	KLF3-AS1;SNHG6	0.167	0.0065	0.134	1	0.00327	2/601	12
NR1D1	RNA_Binding_Protein	RNAInter	3	KLF3-AS1;SNHG6;DLGAP1-AS2	0.25	0.00651	0.134	1	0.00153	3/1951	12
NUDC	RNA_Binding_Protein	RNAInter	2	KLF3-AS1;SNHG6	0.167	0.00653	0.134	1	0.00327	2/602	12
ACSBG1	RNA_Binding_Protein	RNAInter	2	KLF3-AS1;SNHG6	0.167	0.00653	0.134	1	0.00327	2/602	12
PKNOX2	RNA_Binding_Protein	RNAInter	1	KLF3-AS1	0.0833	0.00655	0.134	1	0.0233	1/32	12
FANCG	RNA_Binding_Protein	RNAInter	1	KLF3-AS1	0.0833	0.00655	0.134	1	0.0233	1/32	12
RBM39	RNA_Binding_Protein	RNAInter	1	SNHG16	0.0833	0.00655	0.134	1	0.0233	1/32	12
RRP9	RNA_Binding_Protein	RNAInter	1	KLF3-AS1	0.0833	0.00655	0.134	1	0.0233	1/32	12
CTAGE9	RNA_Binding_Protein	RNAInter	1	KLF3-AS1	0.0833	0.00655	0.134	1	0.0233	1/32	12
TUBB4A	RNA_Binding_Protein	RNAInter	1	KLF3-AS1	0.0833	0.00655	0.134	1	0.0233	1/32	12
GLIPR1L2	RNA_Binding_Protein	RNAInter	1	KLF3-AS1	0.0833	0.00655	0.134	1	0.0233	1/32	12
MRFAP1	RNA_Binding_Protein	RNAInter	1	KLF3-AS1	0.0833	0.00655	0.134	1	0.0233	1/32	12
RALBP1	RNA_Binding_Protein	RNAInter	2	KLF3-AS1;SNHG6	0.167	0.00659	0.134	1	0.00325	2/605	12
PTF1A	RNA_Binding_Protein	RNAInter	2	KLF3-AS1;SNHG6	0.167	0.00661	0.134	1	0.00325	2/606	12
IGSF1	RNA_Binding_Protein	RNAInter	2	KLF3-AS1;SNHG6	0.167	0.00661	0.134	1	0.00325	2/606	12
PPP2R1A	RNA_Binding_Protein	RNAInter	2	KLF3-AS1;SNHG6	0.167	0.00663	0.134	1	0.00324	2/607	12
MEGF6	RNA_Binding_Protein	RNAInter	2	KLF3-AS1;SNHG6	0.167	0.00663	0.134	1	0.00324	2/607	12
KCNQ2	RNA_Binding_Protein	RNAInter	2	KLF3-AS1;SNHG6	0.167	0.00663	0.134	1	0.00324	2/607	12
RAPGEF4	RNA_Binding_Protein	RNAInter	2	KLF3-AS1;SNHG6	0.167	0.00663	0.134	1	0.00324	2/607	12
NCAPD2	RNA_Binding_Protein	RNAInter	2	KLF3-AS1;SNHG6	0.167	0.00667	0.135	1	0.00323	2/609	12
NBPF14	RNA_Binding_Protein	RNAInter	2	KLF3-AS1;SNHG6	0.167	0.00669	0.135	1	0.00323	2/610	12
EYA1	RNA_Binding_Protein	RNAInter	2	KLF3-AS1;SNHG6	0.167	0.00669	0.135	1	0.00323	2/610	12
ETF1	RNA_Binding_Protein	RNAInter	1	KLF3-AS1	0.0833	0.00675	0.135	1	0.0227	1/33	12
FBXO38	RNA_Binding_Protein	RNAInter	1	KLF3-AS1	0.0833	0.00675	0.135	1	0.0227	1/33	12
SYT10	RNA_Binding_Protein	RNAInter	1	KLF3-AS1	0.0833	0.00675	0.135	1	0.0227	1/33	12
KRT222	RNA_Binding_Protein	RNAInter	1	KLF3-AS1	0.0833	0.00675	0.135	1	0.0227	1/33	12
NUP188	RNA_Binding_Protein	RNAInter	2	KLF3-AS1;SNHG6	0.167	0.0068	0.136	1	0.0032	2/615	12
USHBP1	RNA_Binding_Protein	RNAInter	2	KLF3-AS1;SNHG6	0.167	0.0068	0.136	1	0.0032	2/615	12
BCL11B	RNA_Binding_Protein	RNAInter	2	KLF3-AS1;SNHG6	0.167	0.0068	0.136	1	0.0032	2/615	12
CBX6	RNA_Binding_Protein	RNAInter	2	MIR9-3HG;SNHG6	0.167	0.00682	0.136	1	0.00319	2/616	12
EIF4A2	RNA_Binding_Protein	RNAInter	2	KLF3-AS1;SNHG6	0.167	0.00689	0.138	1	0.00318	2/619	12
MTHFS	RNA_Binding_Protein	RNAInter	2	KLF3-AS1;SNHG6	0.167	0.00691	0.138	1	0.00317	2/620	12
SBF2	RNA_Binding_Protein	RNAInter	2	KLF3-AS1;SNHG6	0.167	0.00695	0.138	1	0.00316	2/622	12
GNG11	RNA_Binding_Protein	RNAInter	1	KLF3-AS1	0.0833	0.00696	0.139	1	0.0222	1/34	12
U2AF1	RNA_Binding_Protein	RNAInter	2	SNHG16;PPP3CB-AS1	0.167	0.00697	0.139	1	0.00316	2/623	12
NBPF6	RNA_Binding_Protein	RNAInter	2	KLF3-AS1;SNHG6	0.167	0.00699	0.139	1	0.00315	2/624	12
NBPF4	RNA_Binding_Protein	RNAInter	2	KLF3-AS1;SNHG6	0.167	0.00699	0.139	1	0.00315	2/624	12
RGPD2	RNA_Binding_Protein	RNAInter	2	KLF3-AS1;SNHG6	0.167	0.00702	0.139	1	0.00315	2/625	12
BCL9	RNA_Binding_Protein	RNAInter	2	KLF3-AS1;SNHG6	0.167	0.00715	0.141	1	0.00312	2/631	12
KIF18A	RNA_Binding_Protein	RNAInter	1	KLF3-AS1	0.0833	0.00716	0.141	1	0.0217	1/35	12
ZNF592	RNA_Binding_Protein	RNAInter	1	KLF3-AS1	0.0833	0.00716	0.141	1	0.0217	1/35	12
UQCRHL	RNA_Binding_Protein	RNAInter	1	KLF3-AS1	0.0833	0.00716	0.141	1	0.0217	1/35	12
KIF5C	RNA_Binding_Protein	RNAInter	1	KLF3-AS1	0.0833	0.00716	0.141	1	0.0217	1/35	12
SLC35F6	RNA_Binding_Protein	RNAInter	1	KLF3-AS1	0.0833	0.00716	0.141	1	0.0217	1/35	12
OGFR	RNA_Binding_Protein	RNAInter	1	KLF3-AS1	0.0833	0.00716	0.141	1	0.0217	1/35	12
TNS2	RNA_Binding_Protein	RNAInter	2	KLF3-AS1;SNHG6	0.167	0.00723	0.142	1	0.0031	2/635	12
44630	RNA_Binding_Protein	RNAInter	2	KLF3-AS1;SNHG6	0.167	0.00726	0.142	1	0.0031	2/636	12
IL2RB	RNA_Binding_Protein	RNAInter	2	KLF3-AS1;SNHG6	0.167	0.0073	0.143	1	0.00309	2/638	12
CARD6	RNA_Binding_Protein	RNAInter	1	KLF3-AS1	0.0833	0.00737	0.144	1	0.0213	1/36	12
HSP90AB2P	RNA_Binding_Protein	RNAInter	2	KLF3-AS1;SNHG6	0.167	0.00737	0.144	1	0.00307	2/641	12
MYRIP	RNA_Binding_Protein	RNAInter	1	KLF3-AS1	0.0833	0.00737	0.144	1	0.0213	1/36	12
EXOC5	RNA_Binding_Protein	RNAInter	2	KLF3-AS1;SNHG6	0.167	0.00741	0.145	1	0.00306	2/643	12
FLT4	RNA_Binding_Protein	RNAInter	2	KLF3-AS1;SNHG6	0.167	0.00741	0.145	1	0.00306	2/643	12
INSYN2A	RNA_Binding_Protein	RNAInter	2	KLF3-AS1;SNHG6	0.167	0.00754	0.147	1	0.00303	2/649	12
UBXN4	RNA_Binding_Protein	RNAInter	1	KLF3-AS1	0.0833	0.00757	0.147	1	0.0208	1/37	12
POLK	RNA_Binding_Protein	RNAInter	2	KLF3-AS1;SNHG6	0.167	0.00757	0.147	1	0.00303	2/650	12
DDB1	RNA_Binding_Protein	RNAInter	2	KLF3-AS1;SNHG6	0.167	0.00759	0.147	1	0.00303	2/651	12
TASOR	RNA_Binding_Protein	RNAInter	2	KLF3-AS1;SNHG6	0.167	0.00759	0.147	1	0.00303	2/651	12
KIF24	RNA_Binding_Protein	RNAInter	2	KLF3-AS1;SNHG6	0.167	0.00761	0.147	1	0.00302	2/652	12
CDCA7	RNA_Binding_Protein	RNAInter	2	KLF3-AS1;SNHG6	0.167	0.00761	0.147	1	0.00302	2/652	12
NPC1L1	RNA_Binding_Protein	RNAInter	2	KLF3-AS1;SNHG6	0.167	0.00763	0.148	1	0.00302	2/653	12
LTV1	RNA_Binding_Protein	RNAInter	2	KLF3-AS1;SNHG6	0.167	0.00768	0.148	1	0.00301	2/655	12
MAP2	RNA_Binding_Protein	RNAInter	2	KLF3-AS1;SNHG6	0.167	0.00768	0.148	1	0.00301	2/655	12
EMILIN1	RNA_Binding_Protein	RNAInter	2	KLF3-AS1;SNHG6	0.167	0.00768	0.148	1	0.00301	2/655	12
MORC1	RNA_Binding_Protein	RNAInter	2	KLF3-AS1;SNHG6	0.167	0.00768	0.148	1	0.00301	2/655	12
CC2D1B	RNA_Binding_Protein	RNAInter	2	KLF3-AS1;SNHG6	0.167	0.0077	0.148	1	0.003	2/656	12
PELP1	RNA_Binding_Protein	RNAInter	2	KLF3-AS1;SNHG6	0.167	0.00772	0.148	1	0.003	2/657	12
WNK3	RNA_Binding_Protein	RNAInter	2	KLF3-AS1;SNHG6	0.167	0.00772	0.148	1	0.003	2/657	12
NLRP2	RNA_Binding_Protein	RNAInter	2	KLF3-AS1;SNHG6	0.167	0.00775	0.148	1	0.00299	2/658	12
TNNT2	RNA_Binding_Protein	RNAInter	2	KLF3-AS1;SNHG6	0.167	0.00775	0.148	1	0.00299	2/658	12
KIF2A	RNA_Binding_Protein	RNAInter	1	KLF3-AS1	0.0833	0.00777	0.149	1	0.0204	1/38	12
BMERB1	RNA_Binding_Protein	RNAInter	1	KLF3-AS1	0.0833	0.00777	0.149	1	0.0204	1/38	12
RTL1	RNA_Binding_Protein	RNAInter	2	KLF3-AS1;SNHG6	0.167	0.00779	0.149	1	0.00299	2/660	12
CARD10	RNA_Binding_Protein	RNAInter	2	KLF3-AS1;SNHG6	0.167	0.00786	0.15	1	0.00297	2/663	12
PPM1G	RNA_Binding_Protein	RNAInter	2	KLF3-AS1;SNHG6	0.167	0.00786	0.15	1	0.00297	2/663	12
CNGB1	RNA_Binding_Protein	RNAInter	2	KLF3-AS1;SNHG6	0.167	0.00786	0.15	1	0.00297	2/663	12
IP6K1	RNA_Binding_Protein	RNAInter	2	KLF3-AS1;SNHG6	0.167	0.00791	0.15	1	0.00296	2/665	12
ANKRD24	RNA_Binding_Protein	RNAInter	2	KLF3-AS1;SNHG6	0.167	0.00791	0.15	1	0.00296	2/665	12
RRS1	RNA_Binding_Protein	RNAInter	2	KLF3-AS1;SNHG6	0.167	0.00793	0.15	1	0.00296	2/666	12
ERBB3	RNA_Binding_Protein	RNAInter	2	KLF3-AS1;SNHG6	0.167	0.00793	0.15	1	0.00296	2/666	12
ANKRD26	RNA_Binding_Protein	RNAInter	2	KLF3-AS1;SNHG6	0.167	0.00793	0.15	1	0.00296	2/666	12
LRRC37A3	RNA_Binding_Protein	RNAInter	2	KLF3-AS1;SNHG6	0.167	0.00795	0.15	1	0.00295	2/667	12
FAM182B	RNA_Binding_Protein	RNAInter	2	KLF3-AS1;SNHG6	0.167	0.00795	0.15	1	0.00295	2/667	12
AMPH	RNA_Binding_Protein	RNAInter	2	KLF3-AS1;SNHG6	0.167	0.00798	0.15	1	0.00295	2/668	12
ZMYND15	RNA_Binding_Protein	RNAInter	1	KLF3-AS1	0.0833	0.00798	0.15	1	0.02	1/39	12
PARP4	RNA_Binding_Protein	RNAInter	2	KLF3-AS1;SNHG6	0.167	0.00798	0.15	1	0.00295	2/668	12
AMER1	RNA_Binding_Protein	RNAInter	2	KLF3-AS1;SNHG6	0.167	0.00802	0.151	1	0.00294	2/670	12
TOM1L2	RNA_Binding_Protein	RNAInter	2	KLF3-AS1;SNHG6	0.167	0.00807	0.151	1	0.00293	2/672	12
DISP2	RNA_Binding_Protein	RNAInter	2	KLF3-AS1;SNHG6	0.167	0.00807	0.151	1	0.00293	2/672	12
MAP3K19	RNA_Binding_Protein	RNAInter	2	KLF3-AS1;SNHG6	0.167	0.00807	0.151	1	0.00293	2/672	12
WDR17	RNA_Binding_Protein	RNAInter	2	KLF3-AS1;SNHG6	0.167	0.00807	0.151	1	0.00293	2/672	12
DDX10	RNA_Binding_Protein	RNAInter	2	KLF3-AS1;SNHG6	0.167	0.00809	0.151	1	0.00293	2/673	12
THRAP3	RNA_Binding_Protein	RNAInter	2	KLF3-AS1;SNHG6	0.167	0.00809	0.151	1	0.00293	2/673	12
ABCC6	RNA_Binding_Protein	RNAInter	2	KLF3-AS1;SNHG6	0.167	0.00811	0.152	1	0.00292	2/674	12
UQCRH	RNA_Binding_Protein	RNAInter	1	KLF3-AS1	0.0833	0.00818	0.153	1	0.0196	1/40	12
INSR	RNA_Binding_Protein	RNAInter	2	KLF3-AS1;SNHG6	0.167	0.00821	0.153	1	0.00291	2/678	12
PER1	RNA_Binding_Protein	RNAInter	2	KLF3-AS1;SNHG6	0.167	0.00823	0.153	1	0.0029	2/679	12
BARGIN	RNA_Binding_Protein	RNAInter	2	KLF3-AS1;SNHG6	0.167	0.00823	0.153	1	0.0029	2/679	12
RGPD6	RNA_Binding_Protein	RNAInter	2	KLF3-AS1;SNHG6	0.167	0.00823	0.153	1	0.0029	2/679	12
FBLN1	RNA_Binding_Protein	RNAInter	2	KLF3-AS1;SNHG6	0.167	0.00825	0.153	1	0.0029	2/680	12
LTN1	RNA_Binding_Protein	RNAInter	2	KLF3-AS1;SNHG6	0.167	0.00825	0.153	1	0.0029	2/680	12
CEBPZ	RNA_Binding_Protein	RNAInter	3	SNHG16;KLF3-AS1;DLGAP1-AS2	0.25	0.00847	0.157	1	0.00139	3/2146	12
COL18A1	RNA_Binding_Protein	RNAInter	2	KLF3-AS1;SNHG6	0.167	0.00847	0.157	1	0.00286	2/689	12
KIF20B	RNA_Binding_Protein	RNAInter	2	KLF3-AS1;SNHG6	0.167	0.00849	0.157	1	0.00286	2/690	12
SMG6	RNA_Binding_Protein	RNAInter	2	KLF3-AS1;SNHG6	0.167	0.00849	0.157	1	0.00286	2/690	12
AXIN2	RNA_Binding_Protein	RNAInter	2	KLF3-AS1;SNHG6	0.167	0.00849	0.157	1	0.00286	2/690	12
ARHGEF25	RNA_Binding_Protein	RNAInter	2	KLF3-AS1;SNHG6	0.167	0.00851	0.157	1	0.00285	2/691	12
KNSTRN	RNA_Binding_Protein	RNAInter	2	KLF3-AS1;SNHG6	0.167	0.00854	0.157	1	0.00285	2/692	12
PEAK1	RNA_Binding_Protein	RNAInter	2	KLF3-AS1;SNHG6	0.167	0.00856	0.157	1	0.00284	2/693	12
COL5A2	RNA_Binding_Protein	RNAInter	2	KLF3-AS1;SNHG6	0.167	0.00856	0.157	1	0.00284	2/693	12
SPATA31A1	RNA_Binding_Protein	RNAInter	2	KLF3-AS1;SNHG6	0.167	0.00856	0.157	1	0.00284	2/693	12
CRB1	RNA_Binding_Protein	RNAInter	2	KLF3-AS1;SNHG6	0.167	0.00858	0.158	1	0.00284	2/694	12
LARP1	RNA_Binding_Protein	RNAInter	2	KLF3-AS1;SNHG6	0.167	0.00861	0.158	1	0.00284	2/695	12
A0A0G2JS52	RNA_Binding_Protein	RNAInter	2	KLF3-AS1;SNHG6	0.167	0.00863	0.158	1	0.00283	2/696	12
GGNBP2	RNA_Binding_Protein	RNAInter	2	KLF3-AS1;SNHG6	0.167	0.00868	0.159	1	0.00282	2/698	12
EVA1C	RNA_Binding_Protein	RNAInter	2	KLF3-AS1;SNHG6	0.167	0.0087	0.159	1	0.00282	2/699	12
FAM98C	RNA_Binding_Protein	RNAInter	2	KLF3-AS1;SNHG6	0.167	0.0087	0.159	1	0.00282	2/699	12
RGPD1	RNA_Binding_Protein	RNAInter	2	KLF3-AS1;SNHG6	0.167	0.00873	0.159	1	0.00282	2/700	12
CGNL1	RNA_Binding_Protein	RNAInter	2	KLF3-AS1;SNHG6	0.167	0.00873	0.159	1	0.00282	2/700	12
SPATA31A5	RNA_Binding_Protein	RNAInter	2	KLF3-AS1;SNHG6	0.167	0.00875	0.159	1	0.00281	2/701	12
SPATA31A7	RNA_Binding_Protein	RNAInter	2	KLF3-AS1;SNHG6	0.167	0.00875	0.159	1	0.00281	2/701	12
KCNH5	RNA_Binding_Protein	RNAInter	2	KLF3-AS1;SNHG6	0.167	0.00877	0.159	1	0.00281	2/702	12
HOXA6	RNA_Binding_Protein	RNAInter	4	SNHG16;PPP3CB-AS1;SNHG6;DLGAP1-AS2	0.333	0.00878	0.159	1	0.000934	4/4276	12
GOLGA6L9	RNA_Binding_Protein	RNAInter	1	KLF3-AS1	0.0833	0.00879	0.159	1	0.0185	1/43	12
ZSCAN12	RNA_Binding_Protein	RNAInter	1	KLF3-AS1	0.0833	0.00879	0.159	1	0.0185	1/43	12
REXO1L1P	RNA_Binding_Protein	RNAInter	1	KLF3-AS1	0.0833	0.00879	0.159	1	0.0185	1/43	12
WDR24	RNA_Binding_Protein	RNAInter	1	KLF3-AS1	0.0833	0.00879	0.159	1	0.0185	1/43	12
COG3	RNA_Binding_Protein	RNAInter	2	KLF3-AS1;SNHG6	0.167	0.0088	0.159	1	0.00281	2/703	12
STRN4	RNA_Binding_Protein	RNAInter	2	KLF3-AS1;SNHG6	0.167	0.00885	0.16	1	0.0028	2/705	12
USP54	RNA_Binding_Protein	RNAInter	2	KLF3-AS1;SNHG6	0.167	0.0089	0.16	1	0.00279	2/707	12
NSD3	RNA_Binding_Protein	RNAInter	2	KLF3-AS1;SNHG6	0.167	0.0089	0.16	1	0.00279	2/707	12
FYB1	RNA_Binding_Protein	RNAInter	2	KLF3-AS1;SNHG6	0.167	0.00892	0.161	1	0.00279	2/708	12
LMO7	RNA_Binding_Protein	RNAInter	2	KLF3-AS1;SNHG6	0.167	0.00897	0.161	1	0.00278	2/710	12
ZBTB7C	RNA_Binding_Protein	RNAInter	2	KLF3-AS1;SNHG6	0.167	0.00897	0.161	1	0.00278	2/710	12
SOX12	RNA_Binding_Protein	RNAInter	2	KLF3-AS1;SNHG6	0.167	0.00899	0.161	1	0.00277	2/711	12
KCND1	RNA_Binding_Protein	RNAInter	1	KLF3-AS1	0.0833	0.009	0.161	1	0.0182	1/44	12
LZTFL1	RNA_Binding_Protein	RNAInter	1	KLF3-AS1	0.0833	0.009	0.161	1	0.0182	1/44	12
USP27X	RNA_Binding_Protein	RNAInter	1	KLF3-AS1	0.0833	0.009	0.161	1	0.0182	1/44	12
C17orf53	RNA_Binding_Protein	RNAInter	1	KLF3-AS1	0.0833	0.009	0.161	1	0.0182	1/44	12
HOXB7	RNA_Binding_Protein	RNAInter	2	KLF3-AS1;AL132800.1	0.167	0.00907	0.162	1	0.00276	2/714	12
CARD14	RNA_Binding_Protein	RNAInter	2	KLF3-AS1;SNHG6	0.167	0.00909	0.162	1	0.00276	2/715	12
USP31	RNA_Binding_Protein	RNAInter	2	KLF3-AS1;SNHG6	0.167	0.00911	0.162	1	0.00275	2/716	12
PANK3	RNA_Binding_Protein	RNAInter	2	KLF3-AS1;SNHG6	0.167	0.00911	0.162	1	0.00275	2/716	12
OVOS2	RNA_Binding_Protein	RNAInter	2	KLF3-AS1;SNHG6	0.167	0.00914	0.162	1	0.00275	2/717	12
A0A0J9YW53	RNA_Binding_Protein	RNAInter	2	KLF3-AS1;SNHG6	0.167	0.00914	0.162	1	0.00275	2/717	12
NRAP	RNA_Binding_Protein	RNAInter	2	KLF3-AS1;SNHG6	0.167	0.00916	0.163	1	0.00275	2/718	12
ZNF569	RNA_Binding_Protein	RNAInter	1	KLF3-AS1	0.0833	0.0092	0.163	1	0.0179	1/45	12
NME9	RNA_Binding_Protein	RNAInter	2	KLF3-AS1;SNHG6	0.167	0.00921	0.163	1	0.00274	2/720	12
CPD	RNA_Binding_Protein	RNAInter	2	KLF3-AS1;SNHG6	0.167	0.00924	0.163	1	0.00274	2/721	12
CHRNA2	RNA_Binding_Protein	RNAInter	2	KLF3-AS1;SNHG6	0.167	0.00924	0.163	1	0.00274	2/721	12
CCDC9	RNA_Binding_Protein	RNAInter	2	KLF3-AS1;SNHG6	0.167	0.00924	0.163	1	0.00274	2/721	12
SLIT3	RNA_Binding_Protein	RNAInter	2	KLF3-AS1;SNHG6	0.167	0.00926	0.164	1	0.00273	2/722	12
USP35	RNA_Binding_Protein	RNAInter	2	KLF3-AS1;SNHG6	0.167	0.00929	0.164	1	0.00273	2/723	12
BTG4	RNA_Binding_Protein	RNAInter	2	KLF3-AS1;SNHG6	0.167	0.00931	0.164	1	0.00272	2/724	12
TCP11L2	RNA_Binding_Protein	RNAInter	2	KLF3-AS1;SNHG6	0.167	0.00934	0.164	1	0.00272	2/725	12
GC	RNA_Binding_Protein	RNAInter	2	KLF3-AS1;SNHG6	0.167	0.00934	0.164	1	0.00272	2/725	12
ZC3H6	RNA_Binding_Protein	RNAInter	2	KLF3-AS1;SNHG6	0.167	0.00934	0.164	1	0.00272	2/725	12
PRDM11	RNA_Binding_Protein	RNAInter	2	KLF3-AS1;SNHG6	0.167	0.00934	0.164	1	0.00272	2/725	12
AATK	RNA_Binding_Protein	RNAInter	2	KLF3-AS1;SNHG6	0.167	0.00936	0.164	1	0.00272	2/726	12
PDE3B	RNA_Binding_Protein	RNAInter	2	KLF3-AS1;SNHG6	0.167	0.00938	0.164	1	0.00271	2/727	12
VPS72	RNA_Binding_Protein	RNAInter	2	KLF3-AS1;SNHG6	0.167	0.00938	0.164	1	0.00271	2/727	12
PPP2R2C	RNA_Binding_Protein	RNAInter	1	KLF3-AS1	0.0833	0.0094	0.164	1	0.0175	1/46	12
CCDC175	RNA_Binding_Protein	RNAInter	1	KLF3-AS1	0.0833	0.0094	0.164	1	0.0175	1/46	12
COL14A1	RNA_Binding_Protein	RNAInter	2	KLF3-AS1;SNHG6	0.167	0.00941	0.164	1	0.00271	2/728	12
KIF7	RNA_Binding_Protein	RNAInter	2	KLF3-AS1;SNHG6	0.167	0.00951	0.166	1	0.0027	2/732	12
EDC4	RNA_Binding_Protein	RNAInter	2	KLF3-AS1;SNHG6	0.167	0.00951	0.166	1	0.0027	2/732	12
FEV	RNA_Binding_Protein	RNAInter	3	MIR9-3HG;PPP3CB-AS1;SNHG6	0.25	0.00953	0.166	1	0.00133	3/2240	12
PARD3	RNA_Binding_Protein	RNAInter	2	KLF3-AS1;SNHG6	0.167	0.00953	0.166	1	0.00269	2/733	12
NWD2	RNA_Binding_Protein	RNAInter	2	KLF3-AS1;SNHG6	0.167	0.00953	0.166	1	0.00269	2/733	12
TTC21A	RNA_Binding_Protein	RNAInter	2	KLF3-AS1;SNHG6	0.167	0.00958	0.166	1	0.00268	2/735	12
PLCH1	RNA_Binding_Protein	RNAInter	2	KLF3-AS1;SNHG6	0.167	0.00958	0.166	1	0.00268	2/735	12
ARRB1	RNA_Binding_Protein	RNAInter	4	AC108010.1;SNHG16;PPP3CB-AS1;SNHG6	0.333	0.0096	0.166	1	0.00091	4/4387	12
PYCARD	RNA_Binding_Protein	RNAInter	1	KLF3-AS1	0.0833	0.00961	0.166	1	0.0172	1/47	12
ANKRD36B	RNA_Binding_Protein	RNAInter	2	KLF3-AS1;SNHG6	0.167	0.00966	0.167	1	0.00267	2/738	12
PHRF1	RNA_Binding_Protein	RNAInter	2	KLF3-AS1;SNHG6	0.167	0.00968	0.167	1	0.00267	2/739	12
KIAA0232	RNA_Binding_Protein	RNAInter	2	KLF3-AS1;SNHG6	0.167	0.00971	0.167	1	0.00267	2/740	12
PIK3C2A	RNA_Binding_Protein	RNAInter	2	KLF3-AS1;SNHG6	0.167	0.00971	0.167	1	0.00267	2/740	12
TERF2IP	RNA_Binding_Protein	RNAInter	2	KLF3-AS1;SNHG6	0.167	0.00976	0.168	1	0.00266	2/742	12
NLRP6	RNA_Binding_Protein	RNAInter	2	KLF3-AS1;SNHG6	0.167	0.00978	0.168	1	0.00266	2/743	12
DNTTIP2	RNA_Binding_Protein	RNAInter	1	KLF3-AS1	0.0833	0.00981	0.168	1	0.0169	1/48	12
TMCO3	RNA_Binding_Protein	RNAInter	1	KLF3-AS1	0.0833	0.00981	0.168	1	0.0169	1/48	12
TRMT1	RNA_Binding_Protein	RNAInter	1	KLF3-AS1	0.0833	0.00981	0.168	1	0.0169	1/48	12
ZNF500	RNA_Binding_Protein	RNAInter	1	KLF3-AS1	0.0833	0.00981	0.168	1	0.0169	1/48	12
WASHC2A	RNA_Binding_Protein	RNAInter	2	KLF3-AS1;SNHG6	0.167	0.00981	0.168	1	0.00265	2/744	12
HDGFL2	RNA_Binding_Protein	RNAInter	2	KLF3-AS1;SNHG6	0.167	0.00981	0.168	1	0.00265	2/744	12
A0A1W2PP64	RNA_Binding_Protein	RNAInter	2	KLF3-AS1;SNHG6	0.167	0.00984	0.168	1	0.00265	2/745	12
SLIT2	RNA_Binding_Protein	RNAInter	2	KLF3-AS1;SNHG6	0.167	0.00986	0.168	1	0.00265	2/746	12
TNKS1BP1	RNA_Binding_Protein	RNAInter	2	KLF3-AS1;SNHG6	0.167	0.00986	0.168	1	0.00265	2/746	12
CRYBG1	RNA_Binding_Protein	RNAInter	2	KLF3-AS1;SNHG6	0.167	0.00986	0.168	1	0.00265	2/746	12
CD163L1	RNA_Binding_Protein	RNAInter	2	KLF3-AS1;SNHG6	0.167	0.00991	0.169	1	0.00264	2/748	12
TTC21B	RNA_Binding_Protein	RNAInter	2	KLF3-AS1;SNHG6	0.167	0.00991	0.169	1	0.00264	2/748	12
BCL9L	RNA_Binding_Protein	RNAInter	2	KLF3-AS1;SNHG6	0.167	0.00991	0.169	1	0.00264	2/748	12
ATRN	RNA_Binding_Protein	RNAInter	2	KLF3-AS1;SNHG6	0.167	0.00994	0.169	1	0.00264	2/749	12
MON2	RNA_Binding_Protein	RNAInter	2	KLF3-AS1;SNHG6	0.167	0.00994	0.169	1	0.00264	2/749	12
UNC5CL	RNA_Binding_Protein	RNAInter	2	KLF3-AS1;SNHG6	0.167	0.00999	0.169	1	0.00263	2/751	12
ABTB2	RNA_Binding_Protein	RNAInter	2	KLF3-AS1;SNHG6	0.167	0.01	0.169	1	0.00262	2/753	12
USP19	RNA_Binding_Protein	RNAInter	2	KLF3-AS1;SNHG6	0.167	0.01	0.169	1	0.00262	2/752	12
HOXA13	RNA_Binding_Protein	RNAInter	4	AL160314.2;KLF3-AS1;SNHG6;DLGAP1-AS2	0.333	0.0101	0.17	1	0.000898	4/4448	12
ABCA3	RNA_Binding_Protein	RNAInter	2	KLF3-AS1;SNHG6	0.167	0.0101	0.17	1	0.00262	2/754	12
NUTM2G	RNA_Binding_Protein	RNAInter	2	KLF3-AS1;SNHG6	0.167	0.0101	0.17	1	0.00262	2/754	12
POLR3GL	RNA_Binding_Protein	RNAInter	2	KLF3-AS1;SNHG6	0.167	0.0101	0.17	1	0.00262	2/754	12
HOXA10	RNA_Binding_Protein	RNAInter	4	AL160314.2;SNHG16;KLF3-AS1;DLGAP1-AS2	0.333	0.0102	0.17	1	0.000894	4/4465	12
ACRBP	RNA_Binding_Protein	RNAInter	1	KLF3-AS1	0.0833	0.0102	0.17	1	0.0164	1/50	12
ARHGAP25	RNA_Binding_Protein	RNAInter	1	KLF3-AS1	0.0833	0.0102	0.17	1	0.0164	1/50	12
AKAP12	RNA_Binding_Protein	RNAInter	2	KLF3-AS1;SNHG6	0.167	0.0102	0.17	1	0.0026	2/759	12
CLCN6	RNA_Binding_Protein	RNAInter	1	KLF3-AS1	0.0833	0.0102	0.17	1	0.0164	1/50	12
DESI2	RNA_Binding_Protein	RNAInter	1	KLF3-AS1	0.0833	0.0102	0.17	1	0.0164	1/50	12
ARHGAP6	RNA_Binding_Protein	RNAInter	1	KLF3-AS1	0.0833	0.0102	0.17	1	0.0164	1/50	12
RIOK3	RNA_Binding_Protein	RNAInter	1	KLF3-AS1	0.0833	0.0102	0.17	1	0.0164	1/50	12
FAM83G	RNA_Binding_Protein	RNAInter	2	KLF3-AS1;SNHG6	0.167	0.0102	0.17	1	0.0026	2/758	12
SOWAHD	RNA_Binding_Protein	RNAInter	1	KLF3-AS1	0.0833	0.0102	0.17	1	0.0164	1/50	12
MYOM1	RNA_Binding_Protein	RNAInter	2	KLF3-AS1;SNHG6	0.167	0.0102	0.17	1	0.0026	2/758	12
RAD9B	RNA_Binding_Protein	RNAInter	1	KLF3-AS1	0.0833	0.0102	0.17	1	0.0164	1/50	12
ZNF692	RNA_Binding_Protein	RNAInter	2	KLF3-AS1;SNHG6	0.167	0.0102	0.17	1	0.0026	2/760	12
SLC12A5	RNA_Binding_Protein	RNAInter	2	KLF3-AS1;SNHG6	0.167	0.0102	0.17	1	0.0026	2/758	12
KCNF1	RNA_Binding_Protein	RNAInter	1	KLF3-AS1	0.0833	0.0102	0.17	1	0.0164	1/50	12
CABLES1	RNA_Binding_Protein	RNAInter	2	KLF3-AS1;SNHG6	0.167	0.0103	0.17	1	0.00258	2/765	12
ALS2	RNA_Binding_Protein	RNAInter	2	KLF3-AS1;SNHG6	0.167	0.0103	0.17	1	0.00259	2/762	12
RGS12	RNA_Binding_Protein	RNAInter	2	KLF3-AS1;SNHG6	0.167	0.0103	0.17	1	0.00259	2/762	12
USP6	RNA_Binding_Protein	RNAInter	2	KLF3-AS1;SNHG6	0.167	0.0103	0.17	1	0.00258	2/764	12
SSH2	RNA_Binding_Protein	RNAInter	2	KLF3-AS1;SNHG6	0.167	0.0103	0.17	1	0.00258	2/764	12
PUS7	RNA_Binding_Protein	RNAInter	2	KLF3-AS1;SNHG6	0.167	0.0103	0.17	1	0.00258	2/765	12
NINL	RNA_Binding_Protein	RNAInter	2	KLF3-AS1;SNHG6	0.167	0.0103	0.17	1	0.00259	2/762	12
BRF2	RNA_Binding_Protein	RNAInter	1	SNHG6	0.0833	0.0104	0.171	1	0.0161	1/51	12
CDCA8	RNA_Binding_Protein	RNAInter	2	KLF3-AS1;SNHG6	0.167	0.0104	0.171	1	0.00258	2/766	12
NRK	RNA_Binding_Protein	RNAInter	2	KLF3-AS1;SNHG6	0.167	0.0104	0.171	1	0.00258	2/766	12
FNBP4	RNA_Binding_Protein	RNAInter	2	KLF3-AS1;SNHG6	0.167	0.0104	0.171	1	0.00257	2/767	12
MSH5	RNA_Binding_Protein	RNAInter	2	KLF3-AS1;SNHG6	0.167	0.0104	0.171	1	0.00257	2/768	12
FECH	RNA_Binding_Protein	RNAInter	1	KLF3-AS1	0.0833	0.0104	0.171	1	0.0161	1/51	12
LMOD2	RNA_Binding_Protein	RNAInter	2	KLF3-AS1;SNHG6	0.167	0.0104	0.171	1	0.00257	2/768	12
NYAP1	RNA_Binding_Protein	RNAInter	1	KLF3-AS1	0.0833	0.0104	0.171	1	0.0161	1/51	12
TMEM139	RNA_Binding_Protein	RNAInter	1	KLF3-AS1	0.0833	0.0104	0.171	1	0.0161	1/51	12
PLEKHG5	RNA_Binding_Protein	RNAInter	2	KLF3-AS1;SNHG6	0.167	0.0105	0.172	1	0.00257	2/769	12
RBM6	RNA_Binding_Protein	RNAInter	2	KLF3-AS1;SNHG6	0.167	0.0105	0.172	1	0.00257	2/769	12
ZRANB1	RNA_Binding_Protein	RNAInter	2	KLF3-AS1;SNHG6	0.167	0.0105	0.172	1	0.00256	2/772	12
CAPRIN1	RNA_Binding_Protein	RNAInter	2	SNHG16;SNHG6	0.167	0.0106	0.172	1	0.00255	2/775	12
TMTC1	RNA_Binding_Protein	RNAInter	1	KLF3-AS1	0.0833	0.0106	0.172	1	0.0159	1/52	12
TNS3	RNA_Binding_Protein	RNAInter	2	KLF3-AS1;SNHG6	0.167	0.0106	0.172	1	0.00255	2/775	12
NGLY1	RNA_Binding_Protein	RNAInter	2	KLF3-AS1;SNHG6	0.167	0.0106	0.172	1	0.00255	2/775	12
BLM	RNA_Binding_Protein	RNAInter	2	KLF3-AS1;SNHG6	0.167	0.0106	0.172	1	0.00254	2/776	12
CHP1	RNA_Binding_Protein	RNAInter	1	KLF3-AS1	0.0833	0.0106	0.172	1	0.0159	1/52	12
HAP1	RNA_Binding_Protein	RNAInter	2	KLF3-AS1;SNHG6	0.167	0.0106	0.172	1	0.00255	2/774	12
TRPM3	RNA_Binding_Protein	RNAInter	2	KLF3-AS1;SNHG6	0.167	0.0106	0.172	1	0.00255	2/774	12
DNAI1	RNA_Binding_Protein	RNAInter	1	KLF3-AS1	0.0833	0.0106	0.172	1	0.0159	1/52	12
AEBP2	RNA_Binding_Protein	RNAInter	4	AL160314.2;KLF3-AS1;SNHG6;DLGAP1-AS2	0.333	0.0107	0.173	1	0.000882	4/4525	12
C8orf37	RNA_Binding_Protein	RNAInter	2	KLF3-AS1;SNHG6	0.167	0.0107	0.173	1	0.00254	2/778	12
ARHGEF10	RNA_Binding_Protein	RNAInter	2	KLF3-AS1;SNHG6	0.167	0.0107	0.173	1	0.00253	2/780	12
ADAMTS2	RNA_Binding_Protein	RNAInter	2	KLF3-AS1;SNHG6	0.167	0.0107	0.173	1	0.00254	2/778	12
ABHD10	RNA_Binding_Protein	RNAInter	1	KLF3-AS1	0.0833	0.0108	0.173	1	0.0156	1/53	12
TMF1	RNA_Binding_Protein	RNAInter	2	KLF3-AS1;SNHG6	0.167	0.0108	0.173	1	0.00253	2/781	12
PLEKHG3	RNA_Binding_Protein	RNAInter	2	KLF3-AS1;SNHG6	0.167	0.0108	0.173	1	0.00252	2/783	12
SLC24A1	RNA_Binding_Protein	RNAInter	2	KLF3-AS1;SNHG6	0.167	0.0108	0.173	1	0.00253	2/781	12
ACE	RNA_Binding_Protein	RNAInter	2	KLF3-AS1;SNHG6	0.167	0.0108	0.173	1	0.00252	2/783	12
P86790	RNA_Binding_Protein	RNAInter	1	KLF3-AS1	0.0833	0.0108	0.173	1	0.0156	1/53	12
CCZ1B	RNA_Binding_Protein	RNAInter	1	KLF3-AS1	0.0833	0.0108	0.173	1	0.0156	1/53	12
SPATA31A3	RNA_Binding_Protein	RNAInter	2	KLF3-AS1;SNHG6	0.167	0.0108	0.173	1	0.00253	2/781	12
CABP1	RNA_Binding_Protein	RNAInter	2	KLF3-AS1;SNHG6	0.167	0.0108	0.173	1	0.00252	2/784	12
SBNO1	RNA_Binding_Protein	RNAInter	2	KLF3-AS1;SNHG6	0.167	0.0109	0.174	1	0.00251	2/786	12
NGDN	RNA_Binding_Protein	RNAInter	2	KLF3-AS1;SNHG6	0.167	0.0109	0.174	1	0.00251	2/786	12
PPIP5K1	RNA_Binding_Protein	RNAInter	2	KLF3-AS1;SNHG6	0.167	0.0109	0.174	1	0.00251	2/786	12
TOPAZ1	RNA_Binding_Protein	RNAInter	2	KLF3-AS1;SNHG6	0.167	0.0109	0.174	1	0.00251	2/786	12
TMC1	RNA_Binding_Protein	RNAInter	2	KLF3-AS1;SNHG6	0.167	0.0109	0.174	1	0.00251	2/786	12
CCDC7	RNA_Binding_Protein	RNAInter	2	KLF3-AS1;SNHG6	0.167	0.0109	0.174	1	0.00252	2/785	12
COL22A1	RNA_Binding_Protein	RNAInter	2	KLF3-AS1;SNHG6	0.167	0.011	0.174	1	0.0025	2/790	12
BAG1	RNA_Binding_Protein	RNAInter	1	KLF3-AS1	0.0833	0.011	0.174	1	0.0154	1/54	12
ADGRG1	RNA_Binding_Protein	RNAInter	1	KLF3-AS1	0.0833	0.011	0.174	1	0.0154	1/54	12
HSPA5	RNA_Binding_Protein	RNAInter	2	KLF3-AS1;SNHG6	0.167	0.011	0.174	1	0.00251	2/788	12
MFAP3L	RNA_Binding_Protein	RNAInter	1	KLF3-AS1	0.0833	0.011	0.174	1	0.0154	1/54	12
KRT28	RNA_Binding_Protein	RNAInter	2	KLF3-AS1;SNHG6	0.167	0.011	0.174	1	0.0025	2/790	12
CNGA4	RNA_Binding_Protein	RNAInter	1	KLF3-AS1	0.0833	0.011	0.174	1	0.0154	1/54	12
PANX2	RNA_Binding_Protein	RNAInter	1	KLF3-AS1	0.0833	0.011	0.174	1	0.0154	1/54	12
MARF1	RNA_Binding_Protein	RNAInter	2	KLF3-AS1;SNHG6	0.167	0.011	0.174	1	0.0025	2/790	12
KTN1	RNA_Binding_Protein	RNAInter	2	KLF3-AS1;SNHG6	0.167	0.0111	0.175	1	0.00249	2/793	12
PAK3	RNA_Binding_Protein	RNAInter	2	KLF3-AS1;SNHG6	0.167	0.0111	0.175	1	0.00249	2/792	12
MYT1	RNA_Binding_Protein	RNAInter	2	KLF3-AS1;SNHG6	0.167	0.0111	0.175	1	0.00248	2/795	12
CCDC61	RNA_Binding_Protein	RNAInter	2	KLF3-AS1;SNHG6	0.167	0.0111	0.175	1	0.00249	2/792	12
ESRRA	RNA_Binding_Protein	RNAInter	3	AL160314.2;MIR9-3HG;SNHG6	0.25	0.0112	0.175	1	0.00126	3/2374	12
NRDC	RNA_Binding_Protein	RNAInter	1	KLF3-AS1	0.0833	0.0112	0.175	1	0.0152	1/55	12
NLRP13	RNA_Binding_Protein	RNAInter	2	KLF3-AS1;SNHG6	0.167	0.0112	0.175	1	0.00248	2/797	12
TSC1	RNA_Binding_Protein	RNAInter	1	KLF3-AS1	0.0833	0.0112	0.175	1	0.0152	1/55	12
PSME1	RNA_Binding_Protein	RNAInter	2	KLF3-AS1;SNHG6	0.167	0.0112	0.175	1	0.00248	2/797	12
LRRC8A	RNA_Binding_Protein	RNAInter	1	KLF3-AS1	0.0833	0.0112	0.175	1	0.0152	1/55	12
ESPN	RNA_Binding_Protein	RNAInter	1	KLF3-AS1	0.0833	0.0112	0.175	1	0.0152	1/55	12
AKR1B15	RNA_Binding_Protein	RNAInter	1	KLF3-AS1	0.0833	0.0112	0.175	1	0.0152	1/55	12
TNNT1	RNA_Binding_Protein	RNAInter	1	KLF3-AS1	0.0833	0.0112	0.175	1	0.0152	1/55	12
GSDMD	RNA_Binding_Protein	RNAInter	1	KLF3-AS1	0.0833	0.0112	0.175	1	0.0152	1/55	12
ITSN1	RNA_Binding_Protein	RNAInter	2	KLF3-AS1;SNHG6	0.167	0.0112	0.175	1	0.00248	2/798	12
CDK12	RNA_Binding_Protein	RNAInter	2	KLF3-AS1;SNHG6	0.167	0.0112	0.175	1	0.00248	2/797	12
FOXO4	RNA_Binding_Protein	RNAInter	2	MIR9-3HG;KLF3-AS1	0.167	0.0113	0.176	1	0.00247	2/800	12
NUTM2B	RNA_Binding_Protein	RNAInter	2	KLF3-AS1;SNHG6	0.167	0.0113	0.176	1	0.00247	2/801	12
NUTM2E	RNA_Binding_Protein	RNAInter	2	KLF3-AS1;SNHG6	0.167	0.0113	0.176	1	0.00247	2/801	12
NUTM2A	RNA_Binding_Protein	RNAInter	2	KLF3-AS1;SNHG6	0.167	0.0113	0.176	1	0.00247	2/801	12
NUDT16	RNA_Binding_Protein	RNAInter	2	KLF3-AS1;SNHG6	0.167	0.0113	0.176	1	0.00247	2/801	12
TC2N	RNA_Binding_Protein	RNAInter	1	KLF3-AS1	0.0833	0.0114	0.176	1	0.0149	1/56	12
C11orf95	RNA_Binding_Protein	RNAInter	2	KLF3-AS1;SNHG6	0.167	0.0114	0.176	1	0.00245	2/806	12
ATP7B	RNA_Binding_Protein	RNAInter	2	KLF3-AS1;SNHG6	0.167	0.0114	0.176	1	0.00245	2/805	12
PXDN	RNA_Binding_Protein	RNAInter	2	KLF3-AS1;SNHG6	0.167	0.0114	0.176	1	0.00245	2/805	12
CCDC112	RNA_Binding_Protein	RNAInter	1	KLF3-AS1	0.0833	0.0114	0.176	1	0.0149	1/56	12
TESK2	RNA_Binding_Protein	RNAInter	2	KLF3-AS1;SNHG6	0.167	0.0114	0.176	1	0.00246	2/803	12
CABP2	RNA_Binding_Protein	RNAInter	2	KLF3-AS1;SNHG6	0.167	0.0114	0.176	1	0.00246	2/804	12
EVC2	RNA_Binding_Protein	RNAInter	2	KLF3-AS1;SNHG6	0.167	0.0115	0.177	1	0.00244	2/810	12
SBNO2	RNA_Binding_Protein	RNAInter	2	KLF3-AS1;SNHG6	0.167	0.0115	0.177	1	0.00245	2/807	12
SRPK2	RNA_Binding_Protein	RNAInter	2	KLF3-AS1;SNHG6	0.167	0.0115	0.177	1	0.00245	2/807	12
KIF1A	RNA_Binding_Protein	RNAInter	2	KLF3-AS1;SNHG6	0.167	0.0115	0.177	1	0.00244	2/808	12
ANKAR	RNA_Binding_Protein	RNAInter	2	KLF3-AS1;SNHG6	0.167	0.0115	0.177	1	0.00244	2/810	12
PRR36	RNA_Binding_Protein	RNAInter	2	KLF3-AS1;SNHG6	0.167	0.0115	0.177	1	0.00244	2/808	12
XPC	RNA_Binding_Protein	RNAInter	2	KLF3-AS1;SNHG6	0.167	0.0116	0.177	1	0.00244	2/811	12
TBX2	RNA_Binding_Protein	RNAInter	1	KLF3-AS1	0.0833	0.0116	0.177	1	0.0147	1/57	12
UBE2Q2	RNA_Binding_Protein	RNAInter	1	KLF3-AS1	0.0833	0.0116	0.177	1	0.0147	1/57	12
NPHP3	RNA_Binding_Protein	RNAInter	2	KLF3-AS1;SNHG6	0.167	0.0116	0.177	1	0.00243	2/813	12
CASP14	RNA_Binding_Protein	RNAInter	1	KLF3-AS1	0.0833	0.0116	0.177	1	0.0147	1/57	12
PMFBP1	RNA_Binding_Protein	RNAInter	2	KLF3-AS1;SNHG6	0.167	0.0116	0.177	1	0.00243	2/813	12
CPLX3	RNA_Binding_Protein	RNAInter	1	KLF3-AS1	0.0833	0.0116	0.177	1	0.0147	1/57	12
IMPACT	RNA_Binding_Protein	RNAInter	1	KLF3-AS1	0.0833	0.0116	0.177	1	0.0147	1/57	12
LRP6	RNA_Binding_Protein	RNAInter	2	KLF3-AS1;SNHG6	0.167	0.0117	0.178	1	0.00243	2/814	12
CDK19	RNA_Binding_Protein	RNAInter	2	KLF3-AS1;SNHG6	0.167	0.0117	0.178	1	0.00242	2/816	12
SOS2	RNA_Binding_Protein	RNAInter	2	KLF3-AS1;SNHG6	0.167	0.0117	0.178	1	0.00242	2/815	12
ST20-MTHFS	RNA_Binding_Protein	RNAInter	2	KLF3-AS1;SNHG6	0.167	0.0117	0.178	1	0.00243	2/814	12
RGPD8	RNA_Binding_Protein	RNAInter	2	KLF3-AS1;SNHG6	0.167	0.0117	0.178	1	0.00242	2/817	12
USP47	RNA_Binding_Protein	RNAInter	2	KLF3-AS1;SNHG6	0.167	0.0117	0.178	1	0.00242	2/815	12
TFAM	RNA_Binding_Protein	RNAInter	2	MIR9-3HG;SNHG16	0.167	0.0118	0.179	1	0.00242	2/818	12
GYPC	RNA_Binding_Protein	RNAInter	1	KLF3-AS1	0.0833	0.0118	0.179	1	0.0145	1/58	12
TPM1	RNA_Binding_Protein	RNAInter	1	KLF3-AS1	0.0833	0.0118	0.179	1	0.0145	1/58	12
WASL	RNA_Binding_Protein	RNAInter	2	KLF3-AS1;SNHG6	0.167	0.012	0.18	1	0.0024	2/825	12
EIF3D	RNA_Binding_Protein	RNAInter	2	AC087500.1;SNHG16	0.167	0.012	0.18	1	0.0024	2/825	12
LRRC59	RNA_Binding_Protein	RNAInter	2	KLF3-AS1;SNHG6	0.167	0.012	0.18	1	0.0024	2/825	12
ADK	RNA_Binding_Protein	RNAInter	1	KLF3-AS1	0.0833	0.012	0.18	1	0.0143	1/59	12
TRIM14	RNA_Binding_Protein	RNAInter	1	KLF3-AS1	0.0833	0.012	0.18	1	0.0143	1/59	12
QRICH2	RNA_Binding_Protein	RNAInter	2	KLF3-AS1;SNHG6	0.167	0.012	0.18	1	0.0024	2/825	12
GPR161	RNA_Binding_Protein	RNAInter	1	KLF3-AS1	0.0833	0.012	0.18	1	0.0143	1/59	12
DDX17	RNA_Binding_Protein	RNAInter	2	KLF3-AS1;SNHG6	0.167	0.012	0.18	1	0.0024	2/825	12
CCP110	RNA_Binding_Protein	RNAInter	1	KLF3-AS1	0.0833	0.012	0.18	1	0.0143	1/59	12
SPECC1L	RNA_Binding_Protein	RNAInter	1	KLF3-AS1	0.0833	0.012	0.18	1	0.0143	1/59	12
VSTM4	RNA_Binding_Protein	RNAInter	1	KLF3-AS1	0.0833	0.012	0.18	1	0.0143	1/59	12
PAXBP1	RNA_Binding_Protein	RNAInter	1	KLF3-AS1	0.0833	0.012	0.18	1	0.0143	1/59	12
CTBP1	RNA_Binding_Protein	RNAInter	3	SNHG16;PPP3CB-AS1;SNHG6	0.25	0.0121	0.182	1	0.00122	3/2443	12
ATAD2	RNA_Binding_Protein	RNAInter	2	KLF3-AS1;SNHG6	0.167	0.0121	0.182	1	0.00238	2/829	12
RRAGD	RNA_Binding_Protein	RNAInter	1	KLF3-AS1	0.0833	0.0122	0.182	1	0.0141	1/60	12
TULP4	RNA_Binding_Protein	RNAInter	2	KLF3-AS1;SNHG6	0.167	0.0122	0.182	1	0.00237	2/835	12
ADGRB2	RNA_Binding_Protein	RNAInter	2	KLF3-AS1;SNHG6	0.167	0.0122	0.182	1	0.00237	2/835	12
MRFAP1L1	RNA_Binding_Protein	RNAInter	1	KLF3-AS1	0.0833	0.0122	0.182	1	0.0141	1/60	12
CENPJ	RNA_Binding_Protein	RNAInter	2	KLF3-AS1;SNHG6	0.167	0.0122	0.182	1	0.00237	2/835	12
NR1I3	RNA_Binding_Protein	RNAInter	1	KLF3-AS1	0.0833	0.0122	0.182	1	0.0141	1/60	12
PNPLA6	RNA_Binding_Protein	RNAInter	2	KLF3-AS1;SNHG6	0.167	0.0123	0.183	1	0.00236	2/839	12
ESCO1	RNA_Binding_Protein	RNAInter	2	KLF3-AS1;SNHG6	0.167	0.0123	0.183	1	0.00236	2/837	12
NUTM2F	RNA_Binding_Protein	RNAInter	2	KLF3-AS1;SNHG6	0.167	0.0123	0.183	1	0.00236	2/839	12
UBP1	RNA_Binding_Protein	RNAInter	2	MIR9-3HG;SNHG16	0.167	0.0124	0.184	1	0.00235	2/840	12
USP32	RNA_Binding_Protein	RNAInter	2	KLF3-AS1;SNHG6	0.167	0.0124	0.184	1	0.00235	2/842	12
NHSL1	RNA_Binding_Protein	RNAInter	2	KLF3-AS1;SNHG6	0.167	0.0124	0.184	1	0.00235	2/840	12
JCAD	RNA_Binding_Protein	RNAInter	2	KLF3-AS1;SNHG6	0.167	0.0124	0.184	1	0.00235	2/840	12
NOL12	RNA_Binding_Protein	RNAInter	1	KLF3-AS1	0.0833	0.0125	0.184	1	0.0139	1/61	12
ORAI2	RNA_Binding_Protein	RNAInter	2	KLF3-AS1;SNHG6	0.167	0.0125	0.184	1	0.00234	2/846	12
EPC1	RNA_Binding_Protein	RNAInter	1	KLF3-AS1	0.0833	0.0125	0.184	1	0.0139	1/61	12
MINK1	RNA_Binding_Protein	RNAInter	2	KLF3-AS1;SNHG6	0.167	0.0125	0.184	1	0.00234	2/843	12
CIP2A	RNA_Binding_Protein	RNAInter	1	KLF3-AS1	0.0833	0.0125	0.184	1	0.0139	1/61	12
FMN2	RNA_Binding_Protein	RNAInter	2	KLF3-AS1;SNHG6	0.167	0.0125	0.184	1	0.00234	2/844	12
CSNKA2IP	RNA_Binding_Protein	RNAInter	1	KLF3-AS1	0.0833	0.0125	0.184	1	0.0139	1/61	12
SKIL	RNA_Binding_Protein	RNAInter	1	KLF3-AS1	0.0833	0.0125	0.184	1	0.0139	1/61	12
TRIM44	RNA_Binding_Protein	RNAInter	1	KLF3-AS1	0.0833	0.0125	0.184	1	0.0139	1/61	12
CARD11	RNA_Binding_Protein	RNAInter	2	KLF3-AS1;SNHG6	0.167	0.0126	0.185	1	0.00233	2/848	12
COL16A1	RNA_Binding_Protein	RNAInter	2	KLF3-AS1;SNHG6	0.167	0.0126	0.185	1	0.00233	2/848	12
HLTF	RNA_Binding_Protein	RNAInter	1	SNHG6	0.0833	0.0127	0.185	1	0.0137	1/62	12
CDC25B	RNA_Binding_Protein	RNAInter	1	KLF3-AS1	0.0833	0.0127	0.185	1	0.0137	1/62	12
EIF2AK3	RNA_Binding_Protein	RNAInter	1	KLF3-AS1	0.0833	0.0127	0.185	1	0.0137	1/62	12
SPTLC3	RNA_Binding_Protein	RNAInter	1	KLF3-AS1	0.0833	0.0127	0.185	1	0.0137	1/62	12
E4F1	RNA_Binding_Protein	RNAInter	1	KLF3-AS1	0.0833	0.0127	0.185	1	0.0137	1/62	12
ZNF830	RNA_Binding_Protein	RNAInter	1	KLF3-AS1	0.0833	0.0127	0.185	1	0.0137	1/62	12
SPC24	RNA_Binding_Protein	RNAInter	1	KLF3-AS1	0.0833	0.0127	0.185	1	0.0137	1/62	12
TMC6	RNA_Binding_Protein	RNAInter	1	KLF3-AS1	0.0833	0.0127	0.185	1	0.0137	1/62	12
AHDC1	RNA_Binding_Protein	RNAInter	2	KLF3-AS1;SNHG6	0.167	0.0127	0.185	1	0.00232	2/853	12
ZNF397	RNA_Binding_Protein	RNAInter	1	KLF3-AS1	0.0833	0.0127	0.185	1	0.0137	1/62	12
C1orf167	RNA_Binding_Protein	RNAInter	2	KLF3-AS1;SNHG6	0.167	0.0128	0.187	1	0.00231	2/854	12
ARHGEF28	RNA_Binding_Protein	RNAInter	2	KLF3-AS1;SNHG6	0.167	0.0129	0.188	1	0.0023	2/858	12
ROCK2	RNA_Binding_Protein	RNAInter	2	KLF3-AS1;SNHG6	0.167	0.0129	0.188	1	0.0023	2/858	12
ZKSCAN5	RNA_Binding_Protein	RNAInter	1	KLF3-AS1	0.0833	0.0129	0.188	1	0.0135	1/63	12
UBASH3A	RNA_Binding_Protein	RNAInter	1	KLF3-AS1	0.0833	0.0129	0.188	1	0.0135	1/63	12
POGK	RNA_Binding_Protein	RNAInter	2	KLF3-AS1;SNHG6	0.167	0.013	0.188	1	0.00229	2/862	12
SHPRH	RNA_Binding_Protein	RNAInter	2	KLF3-AS1;SNHG6	0.167	0.013	0.188	1	0.00229	2/863	12
BRINP3	RNA_Binding_Protein	RNAInter	2	KLF3-AS1;SNHG6	0.167	0.013	0.188	1	0.00229	2/862	12
PRAM1	RNA_Binding_Protein	RNAInter	2	KLF3-AS1;SNHG6	0.167	0.013	0.188	1	0.00229	2/862	12
GOLGA1	RNA_Binding_Protein	RNAInter	1	KLF3-AS1	0.0833	0.0131	0.189	1	0.0133	1/64	12
CBFA2T2	RNA_Binding_Protein	RNAInter	1	KLF3-AS1	0.0833	0.0131	0.189	1	0.0133	1/64	12
PHLPP1	RNA_Binding_Protein	RNAInter	2	KLF3-AS1;SNHG6	0.167	0.0131	0.189	1	0.00229	2/864	12
ST7	RNA_Binding_Protein	RNAInter	1	KLF3-AS1	0.0833	0.0131	0.189	1	0.0133	1/64	12
GOLGA6L6	RNA_Binding_Protein	RNAInter	1	KLF3-AS1	0.0833	0.0131	0.189	1	0.0133	1/64	12
FILIP1L	RNA_Binding_Protein	RNAInter	1	KLF3-AS1	0.0833	0.0131	0.189	1	0.0133	1/64	12
CDC42BPG	RNA_Binding_Protein	RNAInter	2	KLF3-AS1;SNHG6	0.167	0.0131	0.189	1	0.00228	2/867	12
DLC1	RNA_Binding_Protein	RNAInter	2	KLF3-AS1;SNHG6	0.167	0.0131	0.189	1	0.00229	2/865	12
IFNK	RNA_Binding_Protein	RNAInter	1	KLF3-AS1	0.0833	0.0131	0.189	1	0.0133	1/64	12
MST1R	RNA_Binding_Protein	RNAInter	2	KLF3-AS1;SNHG6	0.167	0.0132	0.19	1	0.00228	2/868	12
SIRT1	RNA_Binding_Protein	RNAInter	2	KLF3-AS1;SNHG6	0.167	0.0133	0.19	1	0.00227	2/873	12
FANCC	RNA_Binding_Protein	RNAInter	1	KLF3-AS1	0.0833	0.0133	0.19	1	0.0132	1/65	12
FHOD1	RNA_Binding_Protein	RNAInter	1	KLF3-AS1	0.0833	0.0133	0.19	1	0.0132	1/65	12
ZNF75D	RNA_Binding_Protein	RNAInter	1	KLF3-AS1	0.0833	0.0133	0.19	1	0.0132	1/65	12
MSN	RNA_Binding_Protein	RNAInter	1	KLF3-AS1	0.0833	0.0133	0.19	1	0.0132	1/65	12
LGALS16	RNA_Binding_Protein	RNAInter	1	KLF3-AS1	0.0833	0.0133	0.19	1	0.0132	1/65	12
TEX33	RNA_Binding_Protein	RNAInter	1	KLF3-AS1	0.0833	0.0133	0.19	1	0.0132	1/65	12
SERPINC1	RNA_Binding_Protein	RNAInter	1	KLF3-AS1	0.0833	0.0133	0.19	1	0.0132	1/65	12
KRT9	RNA_Binding_Protein	RNAInter	1	KLF3-AS1	0.0833	0.0133	0.19	1	0.0132	1/65	12
TRPM1	RNA_Binding_Protein	RNAInter	2	KLF3-AS1;SNHG6	0.167	0.0133	0.19	1	0.00226	2/874	12
TRAK1	RNA_Binding_Protein	RNAInter	2	KLF3-AS1;SNHG6	0.167	0.0134	0.191	1	0.00226	2/875	12
ADGRL3	RNA_Binding_Protein	RNAInter	2	KLF3-AS1;SNHG6	0.167	0.0134	0.191	1	0.00225	2/877	12
NAA15	RNA_Binding_Protein	RNAInter	1	KLF3-AS1	0.0833	0.0135	0.191	1	0.013	1/66	12
DCC	RNA_Binding_Protein	RNAInter	2	KLF3-AS1;SNHG6	0.167	0.0135	0.191	1	0.00225	2/879	12
XPO4	RNA_Binding_Protein	RNAInter	1	KLF3-AS1	0.0833	0.0135	0.191	1	0.013	1/66	12
PNMA6A	RNA_Binding_Protein	RNAInter	1	KLF3-AS1	0.0833	0.0135	0.191	1	0.013	1/66	12
ITIH6	RNA_Binding_Protein	RNAInter	1	KLF3-AS1	0.0833	0.0135	0.191	1	0.013	1/66	12
KNDC1	RNA_Binding_Protein	RNAInter	2	KLF3-AS1;SNHG6	0.167	0.0135	0.191	1	0.00225	2/880	12
RSRC2	RNA_Binding_Protein	RNAInter	1	KLF3-AS1	0.0833	0.0135	0.191	1	0.013	1/66	12
WAPL	RNA_Binding_Protein	RNAInter	2	KLF3-AS1;SNHG6	0.167	0.0135	0.191	1	0.00225	2/880	12
CADPS2	RNA_Binding_Protein	RNAInter	2	KLF3-AS1;SNHG6	0.167	0.0135	0.191	1	0.00225	2/880	12
KIAA1210	RNA_Binding_Protein	RNAInter	2	KLF3-AS1;SNHG6	0.167	0.0135	0.191	1	0.00225	2/880	12
TIMELESS	RNA_Binding_Protein	RNAInter	2	KLF3-AS1;SNHG6	0.167	0.0136	0.192	1	0.00224	2/883	12
GPRASP1	RNA_Binding_Protein	RNAInter	2	KLF3-AS1;SNHG6	0.167	0.0136	0.192	1	0.00224	2/883	12
NALCN	RNA_Binding_Protein	RNAInter	2	KLF3-AS1;SNHG6	0.167	0.0136	0.192	1	0.00224	2/884	12
CCAR2	RNA_Binding_Protein	RNAInter	1	KLF3-AS1	0.0833	0.0137	0.192	1	0.0128	1/67	12
NBPF1	RNA_Binding_Protein	RNAInter	2	KLF3-AS1;SNHG6	0.167	0.0137	0.192	1	0.00223	2/885	12
SLAIN2	RNA_Binding_Protein	RNAInter	2	KLF3-AS1;SNHG6	0.167	0.0137	0.192	1	0.00223	2/885	12
PDLIM2	RNA_Binding_Protein	RNAInter	1	KLF3-AS1	0.0833	0.0137	0.192	1	0.0128	1/67	12
PLEKHH1	RNA_Binding_Protein	RNAInter	2	KLF3-AS1;SNHG6	0.167	0.0137	0.192	1	0.00223	2/887	12
UBXN1	RNA_Binding_Protein	RNAInter	1	KLF3-AS1	0.0833	0.0137	0.192	1	0.0128	1/67	12
LRRC10B	RNA_Binding_Protein	RNAInter	1	KLF3-AS1	0.0833	0.0137	0.192	1	0.0128	1/67	12
PTMA	RNA_Binding_Protein	RNAInter	1	KLF3-AS1	0.0833	0.0137	0.192	1	0.0128	1/67	12
SYCP1	RNA_Binding_Protein	RNAInter	1	KLF3-AS1	0.0833	0.0137	0.192	1	0.0128	1/67	12
CC2D1A	RNA_Binding_Protein	RNAInter	1	KLF3-AS1	0.0833	0.0137	0.192	1	0.0128	1/67	12
TECPR2	RNA_Binding_Protein	RNAInter	2	KLF3-AS1;SNHG6	0.167	0.0138	0.193	1	0.00222	2/889	12
ADGRB1	RNA_Binding_Protein	RNAInter	2	KLF3-AS1;SNHG6	0.167	0.0138	0.193	1	0.00223	2/888	12
ROBO1	RNA_Binding_Protein	RNAInter	2	KLF3-AS1;SNHG6	0.167	0.0139	0.194	1	0.00221	2/893	12
APTX	RNA_Binding_Protein	RNAInter	1	KLF3-AS1	0.0833	0.0139	0.194	1	0.0127	1/68	12
ROBO2	RNA_Binding_Protein	RNAInter	2	KLF3-AS1;SNHG6	0.167	0.0139	0.194	1	0.00222	2/892	12
SARM1	RNA_Binding_Protein	RNAInter	1	KLF3-AS1	0.0833	0.0139	0.194	1	0.0127	1/68	12
C19orf44	RNA_Binding_Protein	RNAInter	2	KLF3-AS1;SNHG6	0.167	0.0139	0.194	1	0.00221	2/893	12
PTCH1	RNA_Binding_Protein	RNAInter	2	KLF3-AS1;SNHG6	0.167	0.014	0.194	1	0.00221	2/896	12
RALGAPB	RNA_Binding_Protein	RNAInter	2	KLF3-AS1;SNHG6	0.167	0.014	0.194	1	0.0022	2/898	12
ABCC11	RNA_Binding_Protein	RNAInter	2	KLF3-AS1;SNHG6	0.167	0.014	0.194	1	0.00221	2/896	12
TRIM5	RNA_Binding_Protein	RNAInter	1	KLF3-AS1	0.0833	0.0141	0.194	1	0.0125	1/69	12
ARID5B	RNA_Binding_Protein	RNAInter	1	KLF3-AS1	0.0833	0.0141	0.194	1	0.0125	1/69	12
GOLGA6L19	RNA_Binding_Protein	RNAInter	1	KLF3-AS1	0.0833	0.0141	0.194	1	0.0125	1/69	12
TPM3	RNA_Binding_Protein	RNAInter	1	KLF3-AS1	0.0833	0.0141	0.194	1	0.0125	1/69	12
COPB1	RNA_Binding_Protein	RNAInter	1	KLF3-AS1	0.0833	0.0141	0.194	1	0.0125	1/69	12
KRT31	RNA_Binding_Protein	RNAInter	1	KLF3-AS1	0.0833	0.0141	0.194	1	0.0125	1/69	12
NBPF8	RNA_Binding_Protein	RNAInter	2	KLF3-AS1;SNHG6	0.167	0.0141	0.194	1	0.0022	2/900	12
TOGARAM2	RNA_Binding_Protein	RNAInter	1	KLF3-AS1	0.0833	0.0141	0.194	1	0.0125	1/69	12
ANKRD20A12P	RNA_Binding_Protein	RNAInter	1	KLF3-AS1	0.0833	0.0141	0.194	1	0.0125	1/69	12
PPP1R13B	RNA_Binding_Protein	RNAInter	1	KLF3-AS1	0.0833	0.0141	0.194	1	0.0125	1/69	12
VPS16	RNA_Binding_Protein	RNAInter	1	KLF3-AS1	0.0833	0.0141	0.194	1	0.0125	1/69	12
PDCL3	RNA_Binding_Protein	RNAInter	1	KLF3-AS1	0.0833	0.0141	0.194	1	0.0125	1/69	12
STK26	RNA_Binding_Protein	RNAInter	2	KLF3-AS1;SNHG6	0.167	0.0142	0.195	1	0.00219	2/902	12
ARMH4	RNA_Binding_Protein	RNAInter	2	KLF3-AS1;SNHG6	0.167	0.0142	0.195	1	0.00219	2/903	12
SUGP2	RNA_Binding_Protein	RNAInter	2	KLF3-AS1;SNHG6	0.167	0.0143	0.195	1	0.00218	2/907	12
ATRIP	RNA_Binding_Protein	RNAInter	1	KLF3-AS1	0.0833	0.0143	0.195	1	0.0123	1/70	12
TPM4	RNA_Binding_Protein	RNAInter	1	KLF3-AS1	0.0833	0.0143	0.195	1	0.0123	1/70	12
PLA2G4A	RNA_Binding_Protein	RNAInter	1	KLF3-AS1	0.0833	0.0143	0.195	1	0.0123	1/70	12
CFAP70	RNA_Binding_Protein	RNAInter	2	KLF3-AS1;SNHG6	0.167	0.0143	0.195	1	0.00219	2/905	12
TAB2	RNA_Binding_Protein	RNAInter	1	KLF3-AS1	0.0833	0.0143	0.195	1	0.0123	1/70	12
RNF225	RNA_Binding_Protein	RNAInter	1	KLF3-AS1	0.0833	0.0143	0.195	1	0.0123	1/70	12
ATP1A3	RNA_Binding_Protein	RNAInter	1	KLF3-AS1	0.0833	0.0143	0.195	1	0.0123	1/70	12
DRC7	RNA_Binding_Protein	RNAInter	1	KLF3-AS1	0.0833	0.0143	0.195	1	0.0123	1/70	12
TONSL	RNA_Binding_Protein	RNAInter	2	KLF3-AS1;SNHG6	0.167	0.0144	0.196	1	0.00218	2/909	12
C14orf93	RNA_Binding_Protein	RNAInter	2	KLF3-AS1;SNHG6	0.167	0.0144	0.196	1	0.00217	2/911	12
LIMA1	RNA_Binding_Protein	RNAInter	1	KLF3-AS1	0.0833	0.0145	0.197	1	0.0122	1/71	12
CDKAL1	RNA_Binding_Protein	RNAInter	1	KLF3-AS1	0.0833	0.0145	0.197	1	0.0122	1/71	12
PES1	RNA_Binding_Protein	RNAInter	1	KLF3-AS1	0.0833	0.0145	0.197	1	0.0122	1/71	12
ZNF18	RNA_Binding_Protein	RNAInter	1	KLF3-AS1	0.0833	0.0145	0.197	1	0.0122	1/71	12
EEF1G	RNA_Binding_Protein	RNAInter	1	KLF3-AS1	0.0833	0.0145	0.197	1	0.0122	1/71	12
TMEM132E	RNA_Binding_Protein	RNAInter	2	KLF3-AS1;SNHG6	0.167	0.0145	0.197	1	0.00217	2/912	12
XRN1	RNA_Binding_Protein	RNAInter	2	KLF3-AS1;SNHG6	0.167	0.0145	0.197	1	0.00216	2/914	12
L3MBTL2	RNA_Binding_Protein	RNAInter	2	KLF3-AS1;SNHG6	0.167	0.0146	0.198	1	0.00216	2/917	12
HIRIP3	RNA_Binding_Protein	RNAInter	2	KLF3-AS1;SNHG6	0.167	0.0146	0.198	1	0.00216	2/917	12
AMOTL2	RNA_Binding_Protein	RNAInter	2	KLF3-AS1;SNHG6	0.167	0.0147	0.198	1	0.00215	2/920	12
MSH6	RNA_Binding_Protein	RNAInter	2	KLF3-AS1;SNHG6	0.167	0.0147	0.198	1	0.00215	2/920	12
ADCY5	RNA_Binding_Protein	RNAInter	1	KLF3-AS1	0.0833	0.0147	0.198	1	0.012	1/72	12
TCP11X2	RNA_Binding_Protein	RNAInter	1	KLF3-AS1	0.0833	0.0147	0.198	1	0.012	1/72	12
TRIM65	RNA_Binding_Protein	RNAInter	1	KLF3-AS1	0.0833	0.0147	0.198	1	0.012	1/72	12
LUZP1	RNA_Binding_Protein	RNAInter	1	KLF3-AS1	0.0833	0.0147	0.198	1	0.012	1/72	12
STAC3	RNA_Binding_Protein	RNAInter	2	KLF3-AS1;SNHG6	0.167	0.0147	0.198	1	0.00215	2/919	12
NRXN1	RNA_Binding_Protein	RNAInter	2	KLF3-AS1;SNHG6	0.167	0.0147	0.198	1	0.00215	2/919	12
KHDRBS3	RNA_Binding_Protein	RNAInter	1	SNHG6	0.0833	0.0149	0.2	1	0.0119	1/73	12
LRPPRC	RNA_Binding_Protein	RNAInter	2	KLF3-AS1;SNHG6	0.167	0.0149	0.2	1	0.00214	2/926	12
HS1BP3	RNA_Binding_Protein	RNAInter	1	KLF3-AS1	0.0833	0.0149	0.2	1	0.0119	1/73	12
ZSCAN30	RNA_Binding_Protein	RNAInter	1	KLF3-AS1	0.0833	0.0149	0.2	1	0.0119	1/73	12
AOPEP	RNA_Binding_Protein	RNAInter	1	KLF3-AS1	0.0833	0.0149	0.2	1	0.0119	1/73	12
RBM33	RNA_Binding_Protein	RNAInter	2	KLF3-AS1;SNHG6	0.167	0.0149	0.2	1	0.00213	2/928	12
SAMSN1	RNA_Binding_Protein	RNAInter	1	KLF3-AS1	0.0833	0.0149	0.2	1	0.0119	1/73	12
FANCL	RNA_Binding_Protein	RNAInter	1	KLF3-AS1	0.0833	0.0149	0.2	1	0.0119	1/73	12
ZNF750	RNA_Binding_Protein	RNAInter	4	AL160314.2;SNHG16;AL132800.1;SNHG6	0.333	0.0151	0.2	1	0.000799	4/4996	12
HSD3B7	RNA_Binding_Protein	RNAInter	1	KLF3-AS1	0.0833	0.0151	0.2	1	0.0118	1/74	12
MET	RNA_Binding_Protein	RNAInter	2	KLF3-AS1;SNHG6	0.167	0.0151	0.2	1	0.00212	2/934	12
MYL5	RNA_Binding_Protein	RNAInter	1	KLF3-AS1	0.0833	0.0151	0.2	1	0.0118	1/74	12
ABL1	RNA_Binding_Protein	RNAInter	1	KLF3-AS1	0.0833	0.0151	0.2	1	0.0118	1/74	12
TADA3	RNA_Binding_Protein	RNAInter	1	KLF3-AS1	0.0833	0.0151	0.2	1	0.0118	1/74	12
SMTNL1	RNA_Binding_Protein	RNAInter	1	KLF3-AS1	0.0833	0.0151	0.2	1	0.0118	1/74	12
PIK3C2G	RNA_Binding_Protein	RNAInter	2	KLF3-AS1;SNHG6	0.167	0.0151	0.2	1	0.00212	2/933	12
CDK11B	RNA_Binding_Protein	RNAInter	1	KLF3-AS1	0.0833	0.0151	0.2	1	0.0118	1/74	12
KCNJ12	RNA_Binding_Protein	RNAInter	1	KLF3-AS1	0.0833	0.0151	0.2	1	0.0118	1/74	12
IQCB1	RNA_Binding_Protein	RNAInter	1	KLF3-AS1	0.0833	0.0151	0.2	1	0.0118	1/74	12
HSP90AA4P	RNA_Binding_Protein	RNAInter	1	KLF3-AS1	0.0833	0.0151	0.2	1	0.0118	1/74	12
XIRP1	RNA_Binding_Protein	RNAInter	2	KLF3-AS1;SNHG6	0.167	0.0151	0.2	1	0.00212	2/933	12
BPIFA3	RNA_Binding_Protein	RNAInter	1	KLF3-AS1	0.0833	0.0151	0.2	1	0.0118	1/74	12
KDM2A	RNA_Binding_Protein	RNAInter	2	KLF3-AS1;SNHG6	0.167	0.0151	0.2	1	0.00212	2/934	12
KMT2A	RNA_Binding_Protein	RNAInter	2	PPP3CB-AS1;SNHG6	0.167	0.0152	0.201	1	0.00211	2/936	12
TMEM94	RNA_Binding_Protein	RNAInter	2	KLF3-AS1;SNHG6	0.167	0.0152	0.201	1	0.00211	2/936	12
PROSER2	RNA_Binding_Protein	RNAInter	2	KLF3-AS1;SNHG6	0.167	0.0152	0.201	1	0.00211	2/937	12
DCAF11	RNA_Binding_Protein	RNAInter	2	KLF3-AS1;SNHG6	0.167	0.0152	0.201	1	0.00212	2/935	12
SF3B1	RNA_Binding_Protein	RNAInter	2	AC108010.1;SNHG16	0.167	0.0153	0.201	1	0.0021	2/941	12
ANP32B	RNA_Binding_Protein	RNAInter	1	KLF3-AS1	0.0833	0.0153	0.201	1	0.0116	1/75	12
MYOM2	RNA_Binding_Protein	RNAInter	2	KLF3-AS1;SNHG6	0.167	0.0153	0.201	1	0.00211	2/939	12
NCAPH	RNA_Binding_Protein	RNAInter	1	KLF3-AS1	0.0833	0.0153	0.201	1	0.0116	1/75	12
PIP4K2B	RNA_Binding_Protein	RNAInter	2	KLF3-AS1;SNHG6	0.167	0.0153	0.201	1	0.00211	2/940	12
GOLGA8F	RNA_Binding_Protein	RNAInter	1	KLF3-AS1	0.0833	0.0153	0.201	1	0.0116	1/75	12
GOLGA8DP	RNA_Binding_Protein	RNAInter	1	KLF3-AS1	0.0833	0.0153	0.201	1	0.0116	1/75	12
CCDC173	RNA_Binding_Protein	RNAInter	1	KLF3-AS1	0.0833	0.0153	0.201	1	0.0116	1/75	12
PIK3R4	RNA_Binding_Protein	RNAInter	2	KLF3-AS1;SNHG6	0.167	0.0154	0.202	1	0.0021	2/942	12
SETD1A	RNA_Binding_Protein	RNAInter	2	KLF3-AS1;SNHG6	0.167	0.0154	0.202	1	0.0021	2/944	12
NWD1	RNA_Binding_Protein	RNAInter	2	KLF3-AS1;SNHG6	0.167	0.0154	0.202	1	0.0021	2/944	12
FAM135B	RNA_Binding_Protein	RNAInter	2	KLF3-AS1;SNHG6	0.167	0.0154	0.202	1	0.0021	2/942	12
ASXL1	RNA_Binding_Protein	RNAInter	2	KLF3-AS1;SNHG6	0.167	0.0154	0.202	1	0.0021	2/943	12
LAMC1	RNA_Binding_Protein	RNAInter	2	KLF3-AS1;SNHG6	0.167	0.0155	0.202	1	0.00209	2/945	12
TOM1	RNA_Binding_Protein	RNAInter	2	KLF3-AS1;SNHG6	0.167	0.0155	0.202	1	0.00209	2/946	12
ZNF165	RNA_Binding_Protein	RNAInter	1	KLF3-AS1	0.0833	0.0155	0.202	1	0.0115	1/76	12
ADGRF5	RNA_Binding_Protein	RNAInter	2	KLF3-AS1;SNHG6	0.167	0.0155	0.202	1	0.00209	2/946	12
THAP9	RNA_Binding_Protein	RNAInter	1	KLF3-AS1	0.0833	0.0155	0.202	1	0.0115	1/76	12
ENOX1	RNA_Binding_Protein	RNAInter	1	KLF3-AS1	0.0833	0.0157	0.204	1	0.0114	1/77	12
KCNJ18	RNA_Binding_Protein	RNAInter	1	KLF3-AS1	0.0833	0.0157	0.204	1	0.0114	1/77	12
ELAVL3	RNA_Binding_Protein	RNAInter	1	SNHG6	0.0833	0.0157	0.204	1	0.0114	1/77	12
IFT172	RNA_Binding_Protein	RNAInter	2	KLF3-AS1;SNHG6	0.167	0.0157	0.204	1	0.00208	2/951	12
PRAG1	RNA_Binding_Protein	RNAInter	2	KLF3-AS1;SNHG6	0.167	0.0159	0.206	1	0.00206	2/960	12
NRXN3	RNA_Binding_Protein	RNAInter	2	KLF3-AS1;SNHG6	0.167	0.0159	0.206	1	0.00207	2/958	12
IRF2BP1	RNA_Binding_Protein	RNAInter	1	KLF3-AS1	0.0833	0.0159	0.206	1	0.0112	1/78	12
PPL	RNA_Binding_Protein	RNAInter	2	KLF3-AS1;SNHG6	0.167	0.0159	0.206	1	0.00206	2/960	12
DIP2A	RNA_Binding_Protein	RNAInter	2	KLF3-AS1;SNHG6	0.167	0.0159	0.206	1	0.00206	2/959	12
NKTR	RNA_Binding_Protein	RNAInter	2	KLF3-AS1;SNHG6	0.167	0.016	0.207	1	0.00206	2/961	12
VGF	RNA_Binding_Protein	RNAInter	2	KLF3-AS1;SNHG6	0.167	0.016	0.207	1	0.00206	2/963	12
KCNA6	RNA_Binding_Protein	RNAInter	2	KLF3-AS1;SNHG6	0.167	0.016	0.207	1	0.00206	2/962	12
TBX22	RNA_Binding_Protein	RNAInter	2	KLF3-AS1;SNHG6	0.167	0.016	0.207	1	0.00206	2/962	12
NAT10	RNA_Binding_Protein	RNAInter	1	KLF3-AS1	0.0833	0.0161	0.207	1	0.0111	1/79	12
ADAMTS13	RNA_Binding_Protein	RNAInter	2	KLF3-AS1;SNHG6	0.167	0.0161	0.207	1	0.00205	2/966	12
STX10	RNA_Binding_Protein	RNAInter	1	KLF3-AS1	0.0833	0.0161	0.207	1	0.0111	1/79	12
CT47A12	RNA_Binding_Protein	RNAInter	1	KLF3-AS1	0.0833	0.0161	0.207	1	0.0111	1/79	12
DHX40	RNA_Binding_Protein	RNAInter	1	KLF3-AS1	0.0833	0.0161	0.207	1	0.0111	1/79	12
RNF214	RNA_Binding_Protein	RNAInter	1	KLF3-AS1	0.0833	0.0161	0.207	1	0.0111	1/79	12
STRCP1	RNA_Binding_Protein	RNAInter	2	KLF3-AS1;SNHG6	0.167	0.0162	0.208	1	0.00204	2/968	12
ARHGAP29	RNA_Binding_Protein	RNAInter	1	KLF3-AS1	0.0833	0.0163	0.209	1	0.011	1/80	12
RPGRIP1L	RNA_Binding_Protein	RNAInter	2	KLF3-AS1;SNHG6	0.167	0.0163	0.209	1	0.00204	2/971	12
FUCA2	RNA_Binding_Protein	RNAInter	1	KLF3-AS1	0.0833	0.0163	0.209	1	0.011	1/80	12
AP5Z1	RNA_Binding_Protein	RNAInter	1	KLF3-AS1	0.0833	0.0163	0.209	1	0.011	1/80	12
ERCC5	RNA_Binding_Protein	RNAInter	1	KLF3-AS1	0.0833	0.0163	0.209	1	0.011	1/80	12
LRMP	RNA_Binding_Protein	RNAInter	1	KLF3-AS1	0.0833	0.0163	0.209	1	0.011	1/80	12
ANO6	RNA_Binding_Protein	RNAInter	1	KLF3-AS1	0.0833	0.0163	0.209	1	0.011	1/80	12
ARHGAP30	RNA_Binding_Protein	RNAInter	1	KLF3-AS1	0.0833	0.0163	0.209	1	0.011	1/80	12
ZNF83	RNA_Binding_Protein	RNAInter	4	MIR9-3HG;SNHG16;PPP3CB-AS1;SNHG6	0.333	0.0164	0.21	1	0.00078	4/5122	12
SLC26A8	RNA_Binding_Protein	RNAInter	2	KLF3-AS1;SNHG6	0.167	0.0164	0.21	1	0.00203	2/975	12
CREBRF	RNA_Binding_Protein	RNAInter	1	KLF3-AS1	0.0833	0.0165	0.211	1	0.0109	1/81	12
LRRC7	RNA_Binding_Protein	RNAInter	2	KLF3-AS1;SNHG6	0.167	0.0165	0.211	1	0.00202	2/978	12
ERCC3	RNA_Binding_Protein	RNAInter	4	AL160314.2;AC108010.1;MIR9-3HG;SNHG16	0.333	0.0166	0.211	1	0.000777	4/5139	12
BARX1	RNA_Binding_Protein	RNAInter	3	MIR9-3HG;KLF3-AS1;DLGAP1-AS2	0.25	0.0166	0.211	1	0.00109	3/2751	12
SETBP1	RNA_Binding_Protein	RNAInter	2	KLF3-AS1;SNHG6	0.167	0.0166	0.211	1	0.00202	2/981	12
NEXMIF	RNA_Binding_Protein	RNAInter	2	KLF3-AS1;SNHG6	0.167	0.0166	0.211	1	0.00202	2/981	12
ETV7	RNA_Binding_Protein	RNAInter	2	AC087500.1;SNHG16	0.167	0.0167	0.211	1	0.00201	2/983	12
SRRT	RNA_Binding_Protein	RNAInter	1	KLF3-AS1	0.0833	0.0167	0.211	1	0.0108	1/82	12
MED15	RNA_Binding_Protein	RNAInter	1	KLF3-AS1	0.0833	0.0167	0.211	1	0.0108	1/82	12
RWDD2A	RNA_Binding_Protein	RNAInter	1	KLF3-AS1	0.0833	0.0167	0.211	1	0.0108	1/82	12
STX1A	RNA_Binding_Protein	RNAInter	1	KLF3-AS1	0.0833	0.0167	0.211	1	0.0108	1/82	12
ANO10	RNA_Binding_Protein	RNAInter	1	KLF3-AS1	0.0833	0.0167	0.211	1	0.0108	1/82	12
RGL3	RNA_Binding_Protein	RNAInter	2	KLF3-AS1;SNHG6	0.167	0.0167	0.211	1	0.00201	2/984	12
MUCL3	RNA_Binding_Protein	RNAInter	1	KLF3-AS1	0.0833	0.0167	0.211	1	0.0108	1/82	12
RBSN	RNA_Binding_Protein	RNAInter	1	KLF3-AS1	0.0833	0.0167	0.211	1	0.0108	1/82	12
NEUROD1	RNA_Binding_Protein	RNAInter	2	KLF3-AS1;SNHG6	0.167	0.0168	0.212	1	0.00201	2/987	12
STX17	RNA_Binding_Protein	RNAInter	1	KLF3-AS1	0.0833	0.0169	0.212	1	0.0106	1/83	12
TYRO3	RNA_Binding_Protein	RNAInter	1	KLF3-AS1	0.0833	0.0169	0.212	1	0.0106	1/83	12
GRPEL1	RNA_Binding_Protein	RNAInter	1	KLF3-AS1	0.0833	0.0169	0.212	1	0.0106	1/83	12
TTI2	RNA_Binding_Protein	RNAInter	1	KLF3-AS1	0.0833	0.0169	0.212	1	0.0106	1/83	12
DACH1	RNA_Binding_Protein	RNAInter	1	KLF3-AS1	0.0833	0.0169	0.212	1	0.0106	1/83	12
NKAPD1	RNA_Binding_Protein	RNAInter	1	KLF3-AS1	0.0833	0.0169	0.212	1	0.0106	1/83	12
BECN2	RNA_Binding_Protein	RNAInter	1	KLF3-AS1	0.0833	0.0169	0.212	1	0.0106	1/83	12
TPM2	RNA_Binding_Protein	RNAInter	1	KLF3-AS1	0.0833	0.0169	0.212	1	0.0106	1/83	12
TPD52L1	RNA_Binding_Protein	RNAInter	1	KLF3-AS1	0.0833	0.0169	0.212	1	0.0106	1/83	12
SPATA31E1	RNA_Binding_Protein	RNAInter	2	KLF3-AS1;SNHG6	0.167	0.0169	0.212	1	0.002	2/989	12
PLEKHG1	RNA_Binding_Protein	RNAInter	2	KLF3-AS1;SNHG6	0.167	0.0169	0.212	1	0.002	2/991	12
ZNF263	RNA_Binding_Protein	RNAInter	5	MIR9-3HG;SNHG16;KLF3-AS1;SNHG6;DLGAP1-AS2	0.417	0.017	0.213	1	0.00062	5/8064	12
HOXA7	RNA_Binding_Protein	RNAInter	3	AC087500.1;AL160314.2;SNHG6	0.25	0.0171	0.214	1	0.00108	3/2781	12
NAP1L5	RNA_Binding_Protein	RNAInter	1	KLF3-AS1	0.0833	0.0171	0.214	1	0.0105	1/84	12
MLKL	RNA_Binding_Protein	RNAInter	1	KLF3-AS1	0.0833	0.0171	0.214	1	0.0105	1/84	12
PAK1	RNA_Binding_Protein	RNAInter	1	KLF3-AS1	0.0833	0.0171	0.214	1	0.0105	1/84	12
PSMA7	RNA_Binding_Protein	RNAInter	1	KLF3-AS1	0.0833	0.0171	0.214	1	0.0105	1/84	12
STAG2	RNA_Binding_Protein	RNAInter	2	MIR9-3HG;KLF3-AS1	0.167	0.0172	0.215	1	0.00198	2/1000	12
HDGF	RNA_Binding_Protein	RNAInter	2	KLF3-AS1;SNHG6	0.167	0.0172	0.215	1	0.00198	2/999	12
GAS2L3	RNA_Binding_Protein	RNAInter	1	KLF3-AS1	0.0833	0.0173	0.215	1	0.0104	1/85	12
CCDC186	RNA_Binding_Protein	RNAInter	1	KLF3-AS1	0.0833	0.0173	0.215	1	0.0104	1/85	12
ABCF1	RNA_Binding_Protein	RNAInter	2	KLF3-AS1;SNHG6	0.167	0.0173	0.215	1	0.00197	2/1003	12
PDCL2	RNA_Binding_Protein	RNAInter	1	KLF3-AS1	0.0833	0.0173	0.215	1	0.0104	1/85	12
NUTM2D	RNA_Binding_Protein	RNAInter	2	KLF3-AS1;SNHG6	0.167	0.0173	0.215	1	0.00198	2/1002	12
NELFB	RNA_Binding_Protein	RNAInter	1	KLF3-AS1	0.0833	0.0173	0.215	1	0.0104	1/85	12
EEF2KMT	RNA_Binding_Protein	RNAInter	1	KLF3-AS1	0.0833	0.0173	0.215	1	0.0104	1/85	12
PPP1R9B	RNA_Binding_Protein	RNAInter	1	KLF3-AS1	0.0833	0.0173	0.215	1	0.0104	1/85	12
TSPY26P	RNA_Binding_Protein	RNAInter	1	KLF3-AS1	0.0833	0.0173	0.215	1	0.0104	1/85	12
KIF1B	RNA_Binding_Protein	RNAInter	2	KLF3-AS1;SNHG6	0.167	0.0174	0.215	1	0.00197	2/1007	12
ALK	RNA_Binding_Protein	RNAInter	2	KLF3-AS1;SNHG6	0.167	0.0174	0.215	1	0.00197	2/1005	12
CCDC150	RNA_Binding_Protein	RNAInter	1	KLF3-AS1	0.0833	0.0175	0.216	1	0.0103	1/86	12
TRIM49B	RNA_Binding_Protein	RNAInter	1	KLF3-AS1	0.0833	0.0175	0.216	1	0.0103	1/86	12
PPP1R3G	RNA_Binding_Protein	RNAInter	1	KLF3-AS1	0.0833	0.0175	0.216	1	0.0103	1/86	12
PMS1	RNA_Binding_Protein	RNAInter	1	KLF3-AS1	0.0833	0.0175	0.216	1	0.0103	1/86	12
DUSP9	RNA_Binding_Protein	RNAInter	1	KLF3-AS1	0.0833	0.0175	0.216	1	0.0103	1/86	12
CTNND2	RNA_Binding_Protein	RNAInter	1	KLF3-AS1	0.0833	0.0175	0.216	1	0.0103	1/86	12
RIMS2	RNA_Binding_Protein	RNAInter	2	KLF3-AS1;SNHG6	0.167	0.0176	0.217	1	0.00196	2/1011	12
CCDC144A	RNA_Binding_Protein	RNAInter	2	KLF3-AS1;SNHG6	0.167	0.0176	0.217	1	0.00196	2/1012	12
CBX2	RNA_Binding_Protein	RNAInter	4	AL160314.2;MIR9-3HG;KLF3-AS1;DLGAP1-AS2	0.333	0.0177	0.217	1	0.000763	4/5235	12
STIM1	RNA_Binding_Protein	RNAInter	1	KLF3-AS1	0.0833	0.0177	0.217	1	0.0102	1/87	12
ZFYVE9	RNA_Binding_Protein	RNAInter	2	KLF3-AS1;SNHG6	0.167	0.0177	0.217	1	0.00195	2/1016	12
CAVIN2	RNA_Binding_Protein	RNAInter	1	KLF3-AS1	0.0833	0.0177	0.217	1	0.0102	1/87	12
KLHL10	RNA_Binding_Protein	RNAInter	1	KLF3-AS1	0.0833	0.0177	0.217	1	0.0102	1/87	12
ANKRD30B	RNA_Binding_Protein	RNAInter	2	KLF3-AS1;SNHG6	0.167	0.0177	0.217	1	0.00195	2/1015	12
CBX8	RNA_Binding_Protein	RNAInter	4	AC087500.1;AL160314.2;MIR9-3HG;KLF3-AS1	0.333	0.0178	0.218	1	0.000761	4/5249	12
CPS1	RNA_Binding_Protein	RNAInter	2	KLF3-AS1;SNHG6	0.167	0.0178	0.218	1	0.00194	2/1019	12
DISP3	RNA_Binding_Protein	RNAInter	2	KLF3-AS1;SNHG6	0.167	0.0178	0.218	1	0.00195	2/1017	12
CBFA2T3	RNA_Binding_Protein	RNAInter	2	AC087500.1;MIR9-3HG	0.167	0.0179	0.219	1	0.00194	2/1020	12
SPDYE4	RNA_Binding_Protein	RNAInter	1	KLF3-AS1	0.0833	0.0179	0.219	1	0.0101	1/88	12
CYP26C1	RNA_Binding_Protein	RNAInter	1	KLF3-AS1	0.0833	0.0179	0.219	1	0.0101	1/88	12
ZNF335	RNA_Binding_Protein	RNAInter	2	KLF3-AS1;SNHG6	0.167	0.0179	0.219	1	0.00194	2/1021	12
NPHP4	RNA_Binding_Protein	RNAInter	2	KLF3-AS1;SNHG6	0.167	0.018	0.22	1	0.00193	2/1024	12
CLTCL1	RNA_Binding_Protein	RNAInter	2	KLF3-AS1;SNHG6	0.167	0.018	0.22	1	0.00193	2/1024	12
MYO5B	RNA_Binding_Protein	RNAInter	2	KLF3-AS1;SNHG6	0.167	0.0181	0.22	1	0.00193	2/1027	12
TMEM131L	RNA_Binding_Protein	RNAInter	2	KLF3-AS1;SNHG6	0.167	0.0181	0.22	1	0.00193	2/1027	12
CD44	RNA_Binding_Protein	RNAInter	1	KLF3-AS1	0.0833	0.0181	0.22	1	0.01	1/89	12
CLCN1	RNA_Binding_Protein	RNAInter	1	KLF3-AS1	0.0833	0.0181	0.22	1	0.01	1/89	12
PRCP	RNA_Binding_Protein	RNAInter	1	KLF3-AS1	0.0833	0.0181	0.22	1	0.01	1/89	12
IQSEC2	RNA_Binding_Protein	RNAInter	2	KLF3-AS1;SNHG6	0.167	0.0181	0.22	1	0.00193	2/1026	12
FILIP1	RNA_Binding_Protein	RNAInter	1	KLF3-AS1	0.0833	0.0181	0.22	1	0.01	1/89	12
EID1	RNA_Binding_Protein	RNAInter	2	KLF3-AS1;SNHG6	0.167	0.0181	0.22	1	0.00193	2/1027	12
LTBP4	RNA_Binding_Protein	RNAInter	2	KLF3-AS1;SNHG6	0.167	0.0182	0.22	1	0.00192	2/1029	12
LTK	RNA_Binding_Protein	RNAInter	2	KLF3-AS1;SNHG6	0.167	0.0182	0.22	1	0.00192	2/1030	12
RBM43	RNA_Binding_Protein	RNAInter	1	KLF3-AS1	0.0833	0.0183	0.221	1	0.0099	1/90	12
ZNF326	RNA_Binding_Protein	RNAInter	2	KLF3-AS1;SNHG6	0.167	0.0183	0.221	1	0.00192	2/1032	12
BMP6	RNA_Binding_Protein	RNAInter	1	KLF3-AS1	0.0833	0.0183	0.221	1	0.0099	1/90	12
GOLGA6L3	RNA_Binding_Protein	RNAInter	1	KLF3-AS1	0.0833	0.0183	0.221	1	0.0099	1/90	12
ZNF658	RNA_Binding_Protein	RNAInter	1	KLF3-AS1	0.0833	0.0183	0.221	1	0.0099	1/90	12
TXNDC2	RNA_Binding_Protein	RNAInter	2	KLF3-AS1;SNHG6	0.167	0.0183	0.221	1	0.00192	2/1034	12
BCAN	RNA_Binding_Protein	RNAInter	2	KLF3-AS1;SNHG6	0.167	0.0184	0.221	1	0.00191	2/1037	12
ARHGAP23	RNA_Binding_Protein	RNAInter	2	KLF3-AS1;SNHG6	0.167	0.0184	0.221	1	0.00191	2/1037	12
EIF3G	RNA_Binding_Protein	RNAInter	2	MIR9-3HG;SNHG16	0.167	0.0185	0.221	1	0.00191	2/1038	12
RABGGTA	RNA_Binding_Protein	RNAInter	1	KLF3-AS1	0.0833	0.0185	0.221	1	0.0098	1/91	12
MORC3	RNA_Binding_Protein	RNAInter	1	KLF3-AS1	0.0833	0.0185	0.221	1	0.0098	1/91	12
ANKLE2	RNA_Binding_Protein	RNAInter	2	KLF3-AS1;SNHG6	0.167	0.0185	0.221	1	0.0019	2/1040	12
TRPM2	RNA_Binding_Protein	RNAInter	2	KLF3-AS1;SNHG6	0.167	0.0185	0.221	1	0.0019	2/1040	12
CEMIP2	RNA_Binding_Protein	RNAInter	2	KLF3-AS1;SNHG6	0.167	0.0185	0.221	1	0.00191	2/1038	12
BIN1	RNA_Binding_Protein	RNAInter	1	KLF3-AS1	0.0833	0.0185	0.221	1	0.0098	1/91	12
SYCE3	RNA_Binding_Protein	RNAInter	1	KLF3-AS1	0.0833	0.0185	0.221	1	0.0098	1/91	12
SLIT1	RNA_Binding_Protein	RNAInter	2	KLF3-AS1;SNHG6	0.167	0.0185	0.221	1	0.00191	2/1038	12
CHGA	RNA_Binding_Protein	RNAInter	2	KLF3-AS1;SNHG6	0.167	0.0185	0.221	1	0.00191	2/1038	12
ISM2	RNA_Binding_Protein	RNAInter	1	KLF3-AS1	0.0833	0.0185	0.221	1	0.0098	1/91	12
TRIML1	RNA_Binding_Protein	RNAInter	1	KLF3-AS1	0.0833	0.0185	0.221	1	0.0098	1/91	12
MAN1B1	RNA_Binding_Protein	RNAInter	1	KLF3-AS1	0.0833	0.0185	0.221	1	0.0098	1/91	12
SASS6	RNA_Binding_Protein	RNAInter	1	KLF3-AS1	0.0833	0.0187	0.223	1	0.00971	1/92	12
RELCH	RNA_Binding_Protein	RNAInter	1	KLF3-AS1	0.0833	0.0187	0.223	1	0.00971	1/92	12
MED14	RNA_Binding_Protein	RNAInter	2	KLF3-AS1;SNHG6	0.167	0.0187	0.223	1	0.0019	2/1044	12
ZSCAN23	RNA_Binding_Protein	RNAInter	1	KLF3-AS1	0.0833	0.0187	0.223	1	0.00971	1/92	12
SMYD4	RNA_Binding_Protein	RNAInter	1	KLF3-AS1	0.0833	0.0187	0.223	1	0.00971	1/92	12
GSDMA	RNA_Binding_Protein	RNAInter	1	KLF3-AS1	0.0833	0.0187	0.223	1	0.00971	1/92	12
MPHOSPH9	RNA_Binding_Protein	RNAInter	2	KLF3-AS1;SNHG6	0.167	0.0188	0.224	1	0.00189	2/1049	12
SPHKAP	RNA_Binding_Protein	RNAInter	2	KLF3-AS1;SNHG6	0.167	0.0188	0.224	1	0.00189	2/1049	12
PPP2R3A	RNA_Binding_Protein	RNAInter	1	KLF3-AS1	0.0833	0.0189	0.224	1	0.00962	1/93	12
NLRP12	RNA_Binding_Protein	RNAInter	1	KLF3-AS1	0.0833	0.0189	0.224	1	0.00962	1/93	12
SPATA20	RNA_Binding_Protein	RNAInter	1	KLF3-AS1	0.0833	0.0191	0.225	1	0.00952	1/94	12
CEP135	RNA_Binding_Protein	RNAInter	1	KLF3-AS1	0.0833	0.0191	0.225	1	0.00952	1/94	12
BMS1	RNA_Binding_Protein	RNAInter	1	KLF3-AS1	0.0833	0.0191	0.225	1	0.00952	1/94	12
IKBKB	RNA_Binding_Protein	RNAInter	1	KLF3-AS1	0.0833	0.0191	0.225	1	0.00952	1/94	12
MAPK8IP1	RNA_Binding_Protein	RNAInter	1	KLF3-AS1	0.0833	0.0191	0.225	1	0.00952	1/94	12
RMND1	RNA_Binding_Protein	RNAInter	1	KLF3-AS1	0.0833	0.0191	0.225	1	0.00952	1/94	12
ADGRB3	RNA_Binding_Protein	RNAInter	2	KLF3-AS1;SNHG6	0.167	0.0191	0.225	1	0.00187	2/1057	12
PLCB2	RNA_Binding_Protein	RNAInter	1	KLF3-AS1	0.0833	0.0191	0.225	1	0.00952	1/94	12
SLC52A1	RNA_Binding_Protein	RNAInter	2	KLF3-AS1;SNHG6	0.167	0.0191	0.225	1	0.00187	2/1058	12
STAG3	RNA_Binding_Protein	RNAInter	2	KLF3-AS1;SNHG6	0.167	0.0191	0.225	1	0.00188	2/1056	12
UBR1	RNA_Binding_Protein	RNAInter	2	KLF3-AS1;SNHG6	0.167	0.0192	0.226	1	0.00187	2/1059	12
GTPBP4	RNA_Binding_Protein	RNAInter	1	KLF3-AS1	0.0833	0.0193	0.226	1	0.00943	1/95	12
TTC26	RNA_Binding_Protein	RNAInter	1	KLF3-AS1	0.0833	0.0193	0.226	1	0.00943	1/95	12
ADSSL1	RNA_Binding_Protein	RNAInter	1	KLF3-AS1	0.0833	0.0193	0.226	1	0.00943	1/95	12
LRSAM1	RNA_Binding_Protein	RNAInter	1	KLF3-AS1	0.0833	0.0193	0.226	1	0.00943	1/95	12
RHOBTB3	RNA_Binding_Protein	RNAInter	1	KLF3-AS1	0.0833	0.0193	0.226	1	0.00943	1/95	12
CCDC192	RNA_Binding_Protein	RNAInter	1	KLF3-AS1	0.0833	0.0193	0.226	1	0.00943	1/95	12
KCNB1	RNA_Binding_Protein	RNAInter	1	KLF3-AS1	0.0833	0.0193	0.226	1	0.00943	1/95	12
CCDC183	RNA_Binding_Protein	RNAInter	1	KLF3-AS1	0.0833	0.0193	0.226	1	0.00943	1/95	12
ERCC4	RNA_Binding_Protein	RNAInter	1	KLF3-AS1	0.0833	0.0193	0.226	1	0.00943	1/95	12
NUP62CL	RNA_Binding_Protein	RNAInter	1	KLF3-AS1	0.0833	0.0193	0.226	1	0.00943	1/95	12
CGN	RNA_Binding_Protein	RNAInter	1	KLF3-AS1	0.0833	0.0193	0.226	1	0.00943	1/95	12
SCAF11	RNA_Binding_Protein	RNAInter	2	KLF3-AS1;SNHG6	0.167	0.0194	0.227	1	0.00186	2/1064	12
KIF20A	RNA_Binding_Protein	RNAInter	1	KLF3-AS1	0.0833	0.0195	0.227	1	0.00935	1/96	12
MRPL44	RNA_Binding_Protein	RNAInter	1	KLF3-AS1	0.0833	0.0195	0.227	1	0.00935	1/96	12
DPYD	RNA_Binding_Protein	RNAInter	1	KLF3-AS1	0.0833	0.0195	0.227	1	0.00935	1/96	12
PUF60	RNA_Binding_Protein	RNAInter	1	KLF3-AS1	0.0833	0.0195	0.227	1	0.00935	1/96	12
INTS13	RNA_Binding_Protein	RNAInter	1	KLF3-AS1	0.0833	0.0195	0.227	1	0.00935	1/96	12
RPN1	RNA_Binding_Protein	RNAInter	1	KLF3-AS1	0.0833	0.0195	0.227	1	0.00935	1/96	12
THEMIS	RNA_Binding_Protein	RNAInter	2	KLF3-AS1;SNHG6	0.167	0.0195	0.227	1	0.00186	2/1068	12
PCDHA5	RNA_Binding_Protein	RNAInter	1	KLF3-AS1	0.0833	0.0195	0.227	1	0.00935	1/96	12
IDI1	RNA_Binding_Protein	RNAInter	2	KLF3-AS1;SNHG6	0.167	0.0196	0.228	1	0.00185	2/1070	12
IQGAP1	RNA_Binding_Protein	RNAInter	2	KLF3-AS1;SNHG6	0.167	0.0196	0.228	1	0.00185	2/1072	12
PIK3C2B	RNA_Binding_Protein	RNAInter	2	KLF3-AS1;SNHG6	0.167	0.0196	0.228	1	0.00185	2/1072	12
NCKAP5L	RNA_Binding_Protein	RNAInter	2	KLF3-AS1;SNHG6	0.167	0.0197	0.228	1	0.00184	2/1075	12
KLRC4	RNA_Binding_Protein	RNAInter	1	KLF3-AS1	0.0833	0.0197	0.228	1	0.00926	1/97	12
MYL1	RNA_Binding_Protein	RNAInter	1	KLF3-AS1	0.0833	0.0197	0.228	1	0.00926	1/97	12
SPATA1	RNA_Binding_Protein	RNAInter	1	KLF3-AS1	0.0833	0.0197	0.228	1	0.00926	1/97	12
ELOA2	RNA_Binding_Protein	RNAInter	1	KLF3-AS1	0.0833	0.0197	0.228	1	0.00926	1/97	12
CACTIN	RNA_Binding_Protein	RNAInter	1	KLF3-AS1	0.0833	0.0197	0.228	1	0.00926	1/97	12
YJU2	RNA_Binding_Protein	RNAInter	1	KLF3-AS1	0.0833	0.0197	0.228	1	0.00926	1/97	12
CLSTN2	RNA_Binding_Protein	RNAInter	1	KLF3-AS1	0.0833	0.0197	0.228	1	0.00926	1/97	12
HOOK1	RNA_Binding_Protein	RNAInter	1	KLF3-AS1	0.0833	0.0197	0.228	1	0.00926	1/97	12
PTPN14	RNA_Binding_Protein	RNAInter	1	KLF3-AS1	0.0833	0.0199	0.229	1	0.00917	1/98	12
SMARCE1	RNA_Binding_Protein	RNAInter	1	KLF3-AS1	0.0833	0.0199	0.229	1	0.00917	1/98	12
E9PCH4	RNA_Binding_Protein	RNAInter	2	KLF3-AS1;SNHG6	0.167	0.0199	0.229	1	0.00183	2/1081	12
PNOC	RNA_Binding_Protein	RNAInter	1	KLF3-AS1	0.0833	0.0199	0.229	1	0.00917	1/98	12
CAMK4	RNA_Binding_Protein	RNAInter	1	KLF3-AS1	0.0833	0.0199	0.229	1	0.00917	1/98	12
PTPN21	RNA_Binding_Protein	RNAInter	1	KLF3-AS1	0.0833	0.0199	0.229	1	0.00917	1/98	12
KMT5B	RNA_Binding_Protein	RNAInter	1	KLF3-AS1	0.0833	0.0199	0.229	1	0.00917	1/98	12
PPFIBP1	RNA_Binding_Protein	RNAInter	1	KLF3-AS1	0.0833	0.0199	0.229	1	0.00917	1/98	12
PPP1R15A	RNA_Binding_Protein	RNAInter	2	KLF3-AS1;SNHG6	0.167	0.02	0.229	1	0.00183	2/1083	12
NOS1	RNA_Binding_Protein	RNAInter	2	KLF3-AS1;SNHG6	0.167	0.02	0.229	1	0.00183	2/1082	12
SLC4A1AP	RNA_Binding_Protein	RNAInter	2	KLF3-AS1;SNHG6	0.167	0.02	0.229	1	0.00183	2/1082	12
CASP8AP2	RNA_Binding_Protein	RNAInter	3	AC087500.1;MIR9-3HG;KLF3-AS1	0.25	0.0201	0.229	1	0.00101	3/2954	12
SMC2	RNA_Binding_Protein	RNAInter	1	KLF3-AS1	0.0833	0.0201	0.229	1	0.00909	1/99	12
FAM200A	RNA_Binding_Protein	RNAInter	1	KLF3-AS1	0.0833	0.0201	0.229	1	0.00909	1/99	12
PRR29	RNA_Binding_Protein	RNAInter	1	KLF3-AS1	0.0833	0.0201	0.229	1	0.00909	1/99	12
SRSF10	RNA_Binding_Protein	RNAInter	1	SNHG16	0.0833	0.0201	0.229	1	0.00909	1/99	12
AFM	RNA_Binding_Protein	RNAInter	1	KLF3-AS1	0.0833	0.0201	0.229	1	0.00909	1/99	12
KLHL40	RNA_Binding_Protein	RNAInter	1	KLF3-AS1	0.0833	0.0201	0.229	1	0.00909	1/99	12
SKOR2	RNA_Binding_Protein	RNAInter	1	KLF3-AS1	0.0833	0.0201	0.229	1	0.00909	1/99	12
PAGE5	RNA_Binding_Protein	RNAInter	1	KLF3-AS1	0.0833	0.0201	0.229	1	0.00909	1/99	12
NLRP1	RNA_Binding_Protein	RNAInter	2	KLF3-AS1;SNHG6	0.167	0.0202	0.23	1	0.00182	2/1088	12
BLZF1	RNA_Binding_Protein	RNAInter	1	KLF3-AS1	0.0833	0.0203	0.231	1	0.00901	1/100	12
R3HCC1	RNA_Binding_Protein	RNAInter	1	KLF3-AS1	0.0833	0.0203	0.231	1	0.00901	1/100	12
TMEM63C	RNA_Binding_Protein	RNAInter	1	KLF3-AS1	0.0833	0.0203	0.231	1	0.00901	1/100	12
KBTBD4	RNA_Binding_Protein	RNAInter	1	KLF3-AS1	0.0833	0.0203	0.231	1	0.00901	1/100	12
GRAMD1C	RNA_Binding_Protein	RNAInter	1	KLF3-AS1	0.0833	0.0203	0.231	1	0.00901	1/100	12
CCDC34	RNA_Binding_Protein	RNAInter	1	KLF3-AS1	0.0833	0.0203	0.231	1	0.00901	1/100	12
SYNM	RNA_Binding_Protein	RNAInter	2	KLF3-AS1;SNHG6	0.167	0.0204	0.232	1	0.00181	2/1095	12
RFX7	RNA_Binding_Protein	RNAInter	2	MIR9-3HG;KLF3-AS1	0.167	0.0205	0.232	1	0.00181	2/1098	12
DNAJC25	RNA_Binding_Protein	RNAInter	1	KLF3-AS1	0.0833	0.0205	0.232	1	0.00893	1/101	12
ARMCX5	RNA_Binding_Protein	RNAInter	1	KLF3-AS1	0.0833	0.0205	0.232	1	0.00893	1/101	12
TIGD1	RNA_Binding_Protein	RNAInter	1	KLF3-AS1	0.0833	0.0205	0.232	1	0.00893	1/101	12
CAVIN1	RNA_Binding_Protein	RNAInter	1	KLF3-AS1	0.0833	0.0205	0.232	1	0.00893	1/101	12
ZNF445	RNA_Binding_Protein	RNAInter	1	KLF3-AS1	0.0833	0.0205	0.232	1	0.00893	1/101	12
CUL4B	RNA_Binding_Protein	RNAInter	1	KLF3-AS1	0.0833	0.0205	0.232	1	0.00893	1/101	12
KRBA2	RNA_Binding_Protein	RNAInter	1	KLF3-AS1	0.0833	0.0205	0.232	1	0.00893	1/101	12
STRC	RNA_Binding_Protein	RNAInter	2	KLF3-AS1;SNHG6	0.167	0.0205	0.232	1	0.00181	2/1098	12
LETM1	RNA_Binding_Protein	RNAInter	1	KLF3-AS1	0.0833	0.0207	0.232	1	0.00885	1/102	12
PHLPP2	RNA_Binding_Protein	RNAInter	1	KLF3-AS1	0.0833	0.0207	0.232	1	0.00885	1/102	12
SPAG1	RNA_Binding_Protein	RNAInter	1	KLF3-AS1	0.0833	0.0207	0.232	1	0.00885	1/102	12
IQGAP3	RNA_Binding_Protein	RNAInter	2	KLF3-AS1;SNHG6	0.167	0.0207	0.232	1	0.0018	2/1104	12
A0A087X0B3	RNA_Binding_Protein	RNAInter	1	KLF3-AS1	0.0833	0.0207	0.232	1	0.00885	1/102	12
N4BP3	RNA_Binding_Protein	RNAInter	1	KLF3-AS1	0.0833	0.0207	0.232	1	0.00885	1/102	12
KIN	RNA_Binding_Protein	RNAInter	1	KLF3-AS1	0.0833	0.0207	0.232	1	0.00885	1/102	12
ARHGAP31	RNA_Binding_Protein	RNAInter	2	KLF3-AS1;SNHG6	0.167	0.0207	0.232	1	0.0018	2/1104	12
NEURL4	RNA_Binding_Protein	RNAInter	2	KLF3-AS1;SNHG6	0.167	0.0207	0.232	1	0.0018	2/1104	12
TET3	RNA_Binding_Protein	RNAInter	2	KLF3-AS1;SNHG6	0.167	0.0208	0.233	1	0.00179	2/1105	12
TNR	RNA_Binding_Protein	RNAInter	2	KLF3-AS1;SNHG6	0.167	0.0208	0.233	1	0.00179	2/1106	12
ERVK-7	RNA_Binding_Protein	RNAInter	2	KLF3-AS1;SNHG6	0.167	0.0208	0.233	1	0.00179	2/1107	12
EFCAB6	RNA_Binding_Protein	RNAInter	2	KLF3-AS1;SNHG6	0.167	0.0208	0.233	1	0.00179	2/1106	12
CFAP65	RNA_Binding_Protein	RNAInter	2	KLF3-AS1;SNHG6	0.167	0.0208	0.233	1	0.00179	2/1107	12
UGGT1	RNA_Binding_Protein	RNAInter	2	KLF3-AS1;SNHG6	0.167	0.0208	0.233	1	0.00179	2/1107	12
PLCG1	RNA_Binding_Protein	RNAInter	1	KLF3-AS1	0.0833	0.0209	0.233	1	0.00877	1/103	12
GDA	RNA_Binding_Protein	RNAInter	1	KLF3-AS1	0.0833	0.0209	0.233	1	0.00877	1/103	12
ENGASE	RNA_Binding_Protein	RNAInter	1	KLF3-AS1	0.0833	0.0209	0.233	1	0.00877	1/103	12
ZFP91-CNTF	RNA_Binding_Protein	RNAInter	1	KLF3-AS1	0.0833	0.0209	0.233	1	0.00877	1/103	12
GSE1	RNA_Binding_Protein	RNAInter	1	KLF3-AS1	0.0833	0.0209	0.233	1	0.00877	1/103	12
ILDR1	RNA_Binding_Protein	RNAInter	2	KLF3-AS1;SNHG6	0.167	0.0209	0.233	1	0.00179	2/1108	12
FMR1NB	RNA_Binding_Protein	RNAInter	1	KLF3-AS1	0.0833	0.0209	0.233	1	0.00877	1/103	12
GPT2	RNA_Binding_Protein	RNAInter	1	KLF3-AS1	0.0833	0.0209	0.233	1	0.00877	1/103	12
DHX58	RNA_Binding_Protein	RNAInter	1	KLF3-AS1	0.0833	0.0209	0.233	1	0.00877	1/103	12
NUP155	RNA_Binding_Protein	RNAInter	2	KLF3-AS1;SNHG6	0.167	0.021	0.233	1	0.00178	2/1111	12
ZNF142	RNA_Binding_Protein	RNAInter	2	KLF3-AS1;SNHG6	0.167	0.021	0.233	1	0.00179	2/1110	12
CEP170B	RNA_Binding_Protein	RNAInter	2	KLF3-AS1;SNHG6	0.167	0.021	0.233	1	0.00179	2/1110	12
LMTK2	RNA_Binding_Protein	RNAInter	2	KLF3-AS1;SNHG6	0.167	0.0211	0.233	1	0.00178	2/1113	12
POSTN	RNA_Binding_Protein	RNAInter	1	KLF3-AS1	0.0833	0.0211	0.233	1	0.0087	1/104	12
SRGAP1	RNA_Binding_Protein	RNAInter	1	KLF3-AS1	0.0833	0.0211	0.233	1	0.0087	1/104	12
RRAGB	RNA_Binding_Protein	RNAInter	1	KLF3-AS1	0.0833	0.0211	0.233	1	0.0087	1/104	12
STAM	RNA_Binding_Protein	RNAInter	1	KLF3-AS1	0.0833	0.0211	0.233	1	0.0087	1/104	12
A2ML1	RNA_Binding_Protein	RNAInter	2	KLF3-AS1;SNHG6	0.167	0.0211	0.233	1	0.00178	2/1113	12
CCDC51	RNA_Binding_Protein	RNAInter	1	KLF3-AS1	0.0833	0.0211	0.233	1	0.0087	1/104	12
FAM160A1	RNA_Binding_Protein	RNAInter	1	KLF3-AS1	0.0833	0.0211	0.233	1	0.0087	1/104	12
IQUB	RNA_Binding_Protein	RNAInter	1	KLF3-AS1	0.0833	0.0211	0.233	1	0.0087	1/104	12
SERTAD1	RNA_Binding_Protein	RNAInter	1	KLF3-AS1	0.0833	0.0211	0.233	1	0.0087	1/104	12
TRIM52	RNA_Binding_Protein	RNAInter	2	KLF3-AS1;SNHG6	0.167	0.0212	0.233	1	0.00178	2/1116	12
RPRD2	RNA_Binding_Protein	RNAInter	2	KLF3-AS1;SNHG6	0.167	0.0213	0.233	1	0.00177	2/1120	12
PYM1	RNA_Binding_Protein	RNAInter	1	KLF3-AS1	0.0833	0.0213	0.233	1	0.00862	1/105	12
NCBP1	RNA_Binding_Protein	RNAInter	1	KLF3-AS1	0.0833	0.0213	0.233	1	0.00862	1/105	12
PTMS	RNA_Binding_Protein	RNAInter	1	KLF3-AS1	0.0833	0.0213	0.233	1	0.00862	1/105	12
POLR2D	RNA_Binding_Protein	RNAInter	1	KLF3-AS1	0.0833	0.0213	0.233	1	0.00862	1/105	12
ACTN4	RNA_Binding_Protein	RNAInter	1	KLF3-AS1	0.0833	0.0213	0.233	1	0.00862	1/105	12
PDILT	RNA_Binding_Protein	RNAInter	1	KLF3-AS1	0.0833	0.0213	0.233	1	0.00862	1/105	12
ZNF202	RNA_Binding_Protein	RNAInter	1	KLF3-AS1	0.0833	0.0213	0.233	1	0.00862	1/105	12
SLFN14	RNA_Binding_Protein	RNAInter	1	KLF3-AS1	0.0833	0.0213	0.233	1	0.00862	1/105	12
SYK	RNA_Binding_Protein	RNAInter	1	KLF3-AS1	0.0833	0.0213	0.233	1	0.00862	1/105	12
NDUFA8	RNA_Binding_Protein	RNAInter	1	KLF3-AS1	0.0833	0.0213	0.233	1	0.00862	1/105	12
KARS	RNA_Binding_Protein	RNAInter	1	KLF3-AS1	0.0833	0.0213	0.233	1	0.00862	1/105	12
UNC13B	RNA_Binding_Protein	RNAInter	2	KLF3-AS1;SNHG6	0.167	0.0215	0.234	1	0.00176	2/1125	12
FAM237A	RNA_Binding_Protein	RNAInter	1	KLF3-AS1	0.0833	0.0215	0.234	1	0.00855	1/106	12
KIAA1257	RNA_Binding_Protein	RNAInter	1	KLF3-AS1	0.0833	0.0215	0.234	1	0.00855	1/106	12
SSU72P7	RNA_Binding_Protein	RNAInter	1	KLF3-AS1	0.0833	0.0215	0.234	1	0.00855	1/106	12
SSU72P5	RNA_Binding_Protein	RNAInter	1	KLF3-AS1	0.0833	0.0215	0.234	1	0.00855	1/106	12
SSU72P2	RNA_Binding_Protein	RNAInter	1	KLF3-AS1	0.0833	0.0215	0.234	1	0.00855	1/106	12
RASSF8	RNA_Binding_Protein	RNAInter	1	KLF3-AS1	0.0833	0.0215	0.234	1	0.00855	1/106	12
LRRC15	RNA_Binding_Protein	RNAInter	1	KLF3-AS1	0.0833	0.0215	0.234	1	0.00855	1/106	12
CCSER1	RNA_Binding_Protein	RNAInter	1	KLF3-AS1	0.0833	0.0215	0.234	1	0.00855	1/106	12
SPATA31D1	RNA_Binding_Protein	RNAInter	2	KLF3-AS1;SNHG6	0.167	0.0216	0.234	1	0.00176	2/1128	12
HPSE	RNA_Binding_Protein	RNAInter	1	KLF3-AS1	0.0833	0.0217	0.234	1	0.00847	1/107	12
RTN4	RNA_Binding_Protein	RNAInter	1	KLF3-AS1	0.0833	0.0217	0.234	1	0.00847	1/107	12
NOLC1	RNA_Binding_Protein	RNAInter	1	KLF3-AS1	0.0833	0.0217	0.234	1	0.00847	1/107	12
UBA7	RNA_Binding_Protein	RNAInter	1	KLF3-AS1	0.0833	0.0217	0.234	1	0.00847	1/107	12
PLIN2	RNA_Binding_Protein	RNAInter	1	KLF3-AS1	0.0833	0.0217	0.234	1	0.00847	1/107	12
PFKFB1	RNA_Binding_Protein	RNAInter	1	KLF3-AS1	0.0833	0.0217	0.234	1	0.00847	1/107	12
[truncated: 1,630 more rows]
